# Supplementary material for: Intolerant baboons avoid observer proximity, creating biased inter-individual association patterns
Source: Sci Rep. 2022 May 16;12:8077. doi: 10.1038/s41598-022-12312-3 (PMC9110335; doi:10.1038/s41598-022-12312-3)
Supplement: Supplementary file 2 — Supplementary Information 2. [file 41598_2022_12312_MOESM2_ESM.xlsx]

## Sheet: Occurrences as a neighbour
ID	Year	ObserverDistance	SampleEffort	Occurrences1m	Occurrences25m	Occurrences5m	OccurrencesTouch	ToleranceMean	ToleranceSD	ToleranceQ2.5.Intercept	ToleranceQ97.5.Intercept	ToleranceMeanOriginalModel	ToleranceSDOriginalModel	OriginalModelQ2.5.Intercept	OriginalModelQ97.5.Intercept	ToleranceCat
ARL	2018	Over	888	11	23	42	3	-0.0844048	0.150401	-0.209047	0.3766	-0.0418773	0.121163	0.195313	-0.280111	3
ATH	2018	Over	886	6	19	43	1	-0.289508	0.157644	-0.0101183	0.606584	-0.480311	0.134807	-0.222715	-0.750814	3
BAM	2018	Over	899	4	10	23	1	0.591153	0.164164	-0.922874	-0.276472	0.841355	0.131881	1.10915	0.58921	5
BIX	2018	Over	888	9	16	30	7	-0.40345	0.184803	0.0464273	0.772757	-0.25897	0.120062	-0.0261935	-0.500057	2
BOU	2018	Over	889	7	10	21	4	0.614222	0.164822	-0.940098	-0.294672	0.557213	0.131915	0.822695	0.301784	5
BOX	2018	Over	890	5	11	29	4	0.619777	0.161917	-0.937643	-0.302161	0.525158	0.133056	0.784775	0.261847	5
BRA	2018	Over	890	5	11	27	3	0.33058	0.184776	-0.696481	0.0295495	0.516244	0.131771	0.775867	0.256683	4
BRU	2018	Over	890	3	8	24	2	0.447167	0.161039	-0.766625	-0.132023	0.304961	0.147175	0.5978	0.0202701	4
BUR	2018	Over	889	6	16	53	2	-0.157334	0.155475	-0.147163	0.463077	-0.141913	0.122419	0.0968392	-0.382887	3
CAR	2018	Over	888	8	15	29	5	0.441292	0.1767	-0.793948	-0.0999415	0.649015	0.129652	0.911227	0.400797	4
CLO	2018	Over	894	1	6	17	1	0.274029	0.16478	-0.602432	0.0439304	0.447803	0.134296	0.719368	0.192488	4
COR	2018	Over	890	7	19	44	2	-0.248109	0.183831	-0.111401	0.614292	-0.0822996	0.127669	0.166243	-0.337085	3
DAN	2018	Over	893	9	21	47	5	-0.0135417	0.212762	-0.402395	0.436294	-0.0463592	0.125833	0.196593	-0.296732	3
DAV	2018	Over	886	6	12	24	3	0.420576	0.178846	-0.778511	-0.0769562	0.105802	0.127108	0.357967	-0.144148	4
DIC	2018	Over	895	0	7	21	0	-0.33038	0.169272	-0.00613653	0.65703	-0.0517744	0.123476	0.196227	-0.29103	3
DIL	2018	Over	881	5	11	33	3	-0.186531	0.153783	-0.117118	0.488454	-0.228847	0.123732	0.0145357	-0.472295	3
DIN	2018	Over	890	1	6	23	0	-0.0564346	0.155494	-0.254259	0.359014	0.16377	0.130709	0.424628	-0.0926139	3
ECH	2018	Over	889	1	5	16	1	-0.178088	0.176747	-0.171017	0.52686	0.0566013	0.12016	0.294551	-0.179178	3
EGO	2018	Over	881	10	18	37	3	-0.226201	0.173946	-0.114611	0.568451	-0.580816	0.125804	-0.334916	-0.831873	3
ELA	2018	Over	876	5	13	25	2	-0.67115	0.16164	0.361974	0.997551	-0.902263	0.130967	-0.649465	-1.16377	2
EVI	2018	Over	890	5	9	19	3	0.098955	0.178438	-0.454851	0.251185	0.334737	0.130872	0.597207	0.0821943	4
FLE	2018	Over	881	6	19	32	2	-0.00508933	0.171071	-0.335665	0.337876	-0.308496	0.130895	-0.048614	-0.565322	3
FUN	2018	Over	890	6	12	21	3	0.558222	0.178489	-0.910847	-0.212164	0.605185	0.128391	0.862464	0.358425	5
GRO	2018	Over	894	5	17	29	0	-0.247229	0.170979	-0.0925918	0.579832	0.0368522	0.125194	0.285312	-0.205838	3
GRU	2018	Over	884	10	14	30	6	0.0171602	0.157693	-0.32312	0.29973	-0.0707997	0.122082	0.167073	-0.31493	3
HEA	2018	Over	878	7	8	18	4	-0.462746	0.147807	0.179719	0.760051	-0.617879	0.125652	-0.376088	-0.867552	2
HUN	2018	Over	897	5	10	23	2	0.274751	0.166344	-0.607417	0.0464758	0.374621	0.132297	0.638523	0.121494	4
JAC	2018	Over	892	3	7	22	1	-0.290763	0.16609	-0.0355139	0.619543	-0.199527	0.123153	0.0439657	-0.43911	3
JOS	2018	Over	882	2	6	18	0	0.0185261	0.17301	-0.365074	0.314312	-0.306746	0.123889	-0.0619903	-0.546699	3
LAR	2018	Over	895	3	13	31	1	-0.429993	0.154877	0.122104	0.729591	-0.199387	0.127343	0.0566935	-0.443965	2
LAT	2018	Over	895	3	8	24	0	-0.234422	0.149024	-0.0587375	0.529295	-0.0375263	0.126164	0.207015	-0.288519	3
LOB	2018	Over	894	3	9	21	2	0.326686	0.136802	-0.59823	-0.0594529	0.191513	0.123149	0.436204	-0.0457701	4
LUK	2018	Over	893	6	13	34	1	0.22631	0.15383	-0.531089	0.0741695	0.203517	0.123025	0.447519	-0.0365265	4
MAN	2018	Over	874	7	17	39	5	-0.493822	0.164757	0.177984	0.825079	-0.739809	0.128449	-0.493448	-0.996586	2
MEL	2018	Over	878	1	8	17	1	-0.403274	0.144714	0.124504	0.693911	-0.611326	0.125403	-0.368094	-0.862877	2
MOU	2018	Over	893	6	8	30	2	0.368463	0.153171	-0.677432	-0.0771892	0.610317	0.121205	0.851034	0.376011	4
MUR	2018	Over	881	2	4	12	1	-0.433115	0.180586	0.0838883	0.796586	-0.203272	0.12427	0.0351256	-0.452872	2
NAT	2018	Over	885	8	19	44	3	0.195567	0.18246	-0.559957	0.157281	0.225807	0.12425	0.473698	-0.0135736	4
NIC	2018	Over	890	4	13	28	1	-0.464197	0.162451	0.145158	0.784513	-0.294963	0.122891	-0.0520393	-0.536896	2
NOR	2018	Over	876	11	23	57	8	-0.58145	0.179307	0.237808	0.941392	-0.82161	0.130922	-0.567673	-1.08132	2
NOS	2018	Over	881	6	20	35	5	0.201105	0.183017	-0.567755	0.153025	-0.125939	0.132557	0.137622	-0.380282	4
PIX	2018	Over	893	5	11	22	3	0.162388	0.151152	-0.455957	0.141016	-0.0218725	0.132698	0.236043	-0.286845	4
PON	2018	Over	894	1	5	24	0	0.566056	0.165119	-0.90369	-0.252441	0.814627	0.135708	1.0918	0.555682	5
PRA	2018	Over	892	2	7	20	1	0.10135	0.155398	-0.407403	0.204311	0.0897552	0.128607	0.342137	-0.163305	4
PRE	2018	Over	881	2	4	18	1	-0.0771294	0.168623	-0.252757	0.407481	-0.15941	0.126586	0.08998	-0.410863	3
RHO	2018	Over	896	5	9	21	2	-0.015386	0.178002	-0.332956	0.366327	0.236495	0.122697	0.475697	-0.00919306	3
SAC	2018	Over	887	4	10	15	1	-0.199631	0.172323	-0.136914	0.541298	0.0198657	0.126859	0.269872	-0.228719	3
SAN	2018	Over	893	4	9	31	2	-0.199416	0.179494	-0.15137	0.553489	-0.0113019	0.129421	0.249445	-0.259767	3
SCA	2018	Over	895	4	7	19	2	0.894899	0.150069	-1.18744	-0.599967	0.798157	0.135974	1.0619	0.528168	5
SCO	2018	Over	892	2	9	25	0	0.273435	0.165583	-0.606254	0.0454598	0.540328	0.128466	0.794462	0.288674	4
SEX	2018	Over	879	7	15	30	4	-0.295604	0.173534	-0.0464891	0.636451	-0.642577	0.128051	-0.392705	-0.896561	3
SIL	2018	Over	882	13	24	36	6	0.246734	0.152425	-0.547799	0.0517843	0.078148	0.128398	0.33475	-0.170588	4
SLI	2018	Over	889	8	10	20	4	-0.0812933	0.142273	-0.19256	0.365961	-0.259999	0.122473	-0.0219313	-0.503275	3
STE	2018	Over	900	4	10	30	2	0.315809	0.156379	-0.629482	-0.0149387	0.554519	0.129381	0.811707	0.302135	4
STI	2018	Over	895	3	6	13	2	0.65026	0.184105	-1.01093	-0.287961	0.710727	0.139879	0.981976	0.432028	5
STR	2018	Over	887	7	10	19	3	0.0520758	0.15051	-0.351168	0.239364	0.106187	0.123903	0.356198	-0.134682	3
TER	2018	Over	875	2	3	3	1	-0.772274	0.167936	0.451942	1.11176	-0.907134	0.129042	-0.657859	-1.16379	2
THI	2018	Over	888	2	6	13	1	0.208338	0.13896	-0.479188	0.0659886	0.0352942	0.12432	0.277342	-0.211247	4
TIL	2018	Over	891	0	1	4	0	0.351029	0.176563	-0.698065	-0.00531068	0.571401	0.136407	0.841606	0.304372	4
TON	2018	Over	892	2	5	17	0	-0.0640253	0.188186	-0.297287	0.439956	0.00721088	0.13644	0.26636	-0.270535	3
TRI	2018	Over	894	6	9	19	5	0.836705	0.153137	-1.13816	-0.537942	0.759693	0.135522	1.02631	0.491061	5
TRU	2018	Over	893	10	18	30	3	0.227687	0.17835	-0.579086	0.125817	0.301045	0.129999	0.556396	0.0440056	4
TUP	2018	Over	887	5	17	31	3	-0.153124	0.140407	-0.121409	0.430976	-0.304384	0.126264	-0.0573919	-0.553508	3
YOD	2018	Over	883	0	0	3	0	-0.620328	0.185243	0.261714	0.990192	-0.561042	0.123151	-0.319319	-0.803934	2
YOL	2018	Over	875	4	5	8	4	-1.20113	0.183148	0.85407	1.5741	-1.3568	0.136793	-1.09538	-1.63138	1
ARL	2018	Under	904	6	16	39	1	-0.0844048	0.150401	-0.209047	0.3766	-0.0418773	0.121163	0.195313	-0.280111	3
ATH	2018	Under	906	4	17	35	1	-0.289508	0.157644	-0.0101183	0.606584	-0.480311	0.134807	-0.222715	-0.750814	3
BAM	2018	Under	893	13	24	42	6	0.591153	0.164164	-0.922874	-0.276472	0.841355	0.131881	1.10915	0.58921	5
BIX	2018	Under	904	5	12	26	0	-0.40345	0.184803	0.0464273	0.772757	-0.25897	0.120062	-0.0261935	-0.500057	2
BOU	2018	Under	903	3	5	15	1	0.614222	0.164822	-0.940098	-0.294672	0.557213	0.131915	0.822695	0.301784	5
BOX	2018	Under	902	5	8	20	4	0.619777	0.161917	-0.937643	-0.302161	0.525158	0.133056	0.784775	0.261847	5
BRA	2018	Under	902	8	21	37	4	0.33058	0.184776	-0.696481	0.0295495	0.516244	0.131771	0.775867	0.256683	4
BRU	2018	Under	902	5	8	25	1	0.447167	0.161039	-0.766625	-0.132023	0.304961	0.147175	0.5978	0.0202701	4
BUR	2018	Under	903	3	15	43	1	-0.157334	0.155475	-0.147163	0.463077	-0.141913	0.122419	0.0968392	-0.382887	3
CAR	2018	Under	904	5	13	34	2	0.441292	0.1767	-0.793948	-0.0999415	0.649015	0.129652	0.911227	0.400797	4
CLO	2018	Under	898	7	13	35	0	0.274029	0.16478	-0.602432	0.0439304	0.447803	0.134296	0.719368	0.192488	4
COR	2018	Under	902	6	14	36	2	-0.248109	0.183831	-0.111401	0.614292	-0.0822996	0.127669	0.166243	-0.337085	3
DAN	2018	Under	899	3	18	36	2	-0.0135417	0.212762	-0.402395	0.436294	-0.0463592	0.125833	0.196593	-0.296732	3
DAV	2018	Under	906	5	8	13	3	0.420576	0.178846	-0.778511	-0.0769562	0.105802	0.127108	0.357967	-0.144148	4
DIC	2018	Under	897	0	2	21	0	-0.33038	0.169272	-0.00613653	0.65703	-0.0517744	0.123476	0.196227	-0.29103	3
DIL	2018	Under	911	1	7	15	0	-0.186531	0.153783	-0.117118	0.488454	-0.228847	0.123732	0.0145357	-0.472295	3
DIN	2018	Under	902	4	11	31	1	-0.0564346	0.155494	-0.254259	0.359014	0.16377	0.130709	0.424628	-0.0926139	3
ECH	2018	Under	903	1	4	11	1	-0.178088	0.176747	-0.171017	0.52686	0.0566013	0.12016	0.294551	-0.179178	3
EGO	2018	Under	911	2	12	21	0	-0.226201	0.173946	-0.114611	0.568451	-0.580816	0.125804	-0.334916	-0.831873	3
ELA	2018	Under	916	1	3	12	1	-0.67115	0.16164	0.361974	0.997551	-0.902263	0.130967	-0.649465	-1.16377	2
EVI	2018	Under	902	6	7	25	4	0.098955	0.178438	-0.454851	0.251185	0.334737	0.130872	0.597207	0.0821943	4
FLE	2018	Under	911	5	12	33	0	-0.00508933	0.171071	-0.335665	0.337876	-0.308496	0.130895	-0.048614	-0.565322	3
FUN	2018	Under	902	5	16	36	4	0.558222	0.178489	-0.910847	-0.212164	0.605185	0.128391	0.862464	0.358425	5
GRO	2018	Under	898	8	15	32	3	-0.247229	0.170979	-0.0925918	0.579832	0.0368522	0.125194	0.285312	-0.205838	3
GRU	2018	Under	908	5	10	24	4	0.0171602	0.157693	-0.32312	0.29973	-0.0707997	0.122082	0.167073	-0.31493	3
HEA	2018	Under	914	2	5	10	0	-0.462746	0.147807	0.179719	0.760051	-0.617879	0.125652	-0.376088	-0.867552	2
HUN	2018	Under	895	1	9	33	0	0.274751	0.166344	-0.607417	0.0464758	0.374621	0.132297	0.638523	0.121494	4
JAC	2018	Under	900	5	8	27	2	-0.290763	0.16609	-0.0355139	0.619543	-0.199527	0.123153	0.0439657	-0.43911	3
JOS	2018	Under	910	3	6	14	1	0.0185261	0.17301	-0.365074	0.314312	-0.306746	0.123889	-0.0619903	-0.546699	3
LAR	2018	Under	897	14	24	42	2	-0.429993	0.154877	0.122104	0.729591	-0.199387	0.127343	0.0566935	-0.443965	2
LAT	2018	Under	897	6	25	54	0	-0.234422	0.149024	-0.0587375	0.529295	-0.0375263	0.126164	0.207015	-0.288519	3
LOB	2018	Under	898	4	11	23	3	0.326686	0.136802	-0.59823	-0.0594529	0.191513	0.123149	0.436204	-0.0457701	4
LUK	2018	Under	899	5	16	34	2	0.22631	0.15383	-0.531089	0.0741695	0.203517	0.123025	0.447519	-0.0365265	4
MAN	2018	Under	918	3	11	29	1	-0.493822	0.164757	0.177984	0.825079	-0.739809	0.128449	-0.493448	-0.996586	2
MEL	2018	Under	914	1	2	13	0	-0.403274	0.144714	0.124504	0.693911	-0.611326	0.125403	-0.368094	-0.862877	2
MOU	2018	Under	899	5	14	33	1	0.368463	0.153171	-0.677432	-0.0771892	0.610317	0.121205	0.851034	0.376011	4
MUR	2018	Under	911	2	2	8	0	-0.433115	0.180586	0.0838883	0.796586	-0.203272	0.12427	0.0351256	-0.452872	2
NAT	2018	Under	907	5	11	30	2	0.195567	0.18246	-0.559957	0.157281	0.225807	0.12425	0.473698	-0.0135736	4
NIC	2018	Under	902	2	11	36	1	-0.464197	0.162451	0.145158	0.784513	-0.294963	0.122891	-0.0520393	-0.536896	2
NOR	2018	Under	916	0	9	25	0	-0.58145	0.179307	0.237808	0.941392	-0.82161	0.130922	-0.567673	-1.08132	2
NOS	2018	Under	911	5	13	36	1	0.201105	0.183017	-0.567755	0.153025	-0.125939	0.132557	0.137622	-0.380282	4
PIX	2018	Under	899	4	10	25	2	0.162388	0.151152	-0.455957	0.141016	-0.0218725	0.132698	0.236043	-0.286845	4
PON	2018	Under	898	2	10	26	0	0.566056	0.165119	-0.90369	-0.252441	0.814627	0.135708	1.0918	0.555682	5
PRA	2018	Under	900	1	6	24	1	0.10135	0.155398	-0.407403	0.204311	0.0897552	0.128607	0.342137	-0.163305	4
PRE	2018	Under	911	3	7	23	0	-0.0771294	0.168623	-0.252757	0.407481	-0.15941	0.126586	0.08998	-0.410863	3
RHO	2018	Under	896	1	1	5	1	-0.015386	0.178002	-0.332956	0.366327	0.236495	0.122697	0.475697	-0.00919306	3
SAC	2018	Under	905	2	9	26	1	-0.199631	0.172323	-0.136914	0.541298	0.0198657	0.126859	0.269872	-0.228719	3
SAN	2018	Under	899	6	11	35	2	-0.199416	0.179494	-0.15137	0.553489	-0.0113019	0.129421	0.249445	-0.259767	3
SCA	2018	Under	897	2	11	19	1	0.894899	0.150069	-1.18744	-0.599967	0.798157	0.135974	1.0619	0.528168	5
SCO	2018	Under	900	1	11	39	1	0.273435	0.165583	-0.606254	0.0454598	0.540328	0.128466	0.794462	0.288674	4
SEX	2018	Under	913	5	12	23	1	-0.295604	0.173534	-0.0464891	0.636451	-0.642577	0.128051	-0.392705	-0.896561	3
SIL	2018	Under	910	8	11	23	1	0.246734	0.152425	-0.547799	0.0517843	0.078148	0.128398	0.33475	-0.170588	4
SLI	2018	Under	903	1	7	16	0	-0.0812933	0.142273	-0.19256	0.365961	-0.259999	0.122473	-0.0219313	-0.503275	3
STE	2018	Under	892	11	22	44	2	0.315809	0.156379	-0.629482	-0.0149387	0.554519	0.129381	0.811707	0.302135	4
STI	2018	Under	897	2	14	27	0	0.65026	0.184105	-1.01093	-0.287961	0.710727	0.139879	0.981976	0.432028	5
STR	2018	Under	905	4	9	30	2	0.0520758	0.15051	-0.351168	0.239364	0.106187	0.123903	0.356198	-0.134682	3
TER	2018	Under	917	0	1	2	0	-0.772274	0.167936	0.451942	1.11176	-0.907134	0.129042	-0.657859	-1.16379	2
THI	2018	Under	904	0	5	13	0	0.208338	0.13896	-0.479188	0.0659886	0.0352942	0.12432	0.277342	-0.211247	4
TIL	2018	Under	901	3	3	7	1	0.351029	0.176563	-0.698065	-0.00531068	0.571401	0.136407	0.841606	0.304372	4
TON	2018	Under	900	5	14	24	4	-0.0640253	0.188186	-0.297287	0.439956	0.00721088	0.13644	0.26636	-0.270535	3
TRI	2018	Under	898	2	5	13	1	0.836705	0.153137	-1.13816	-0.537942	0.759693	0.135522	1.02631	0.491061	5
TRU	2018	Under	899	8	20	44	1	0.227687	0.17835	-0.579086	0.125817	0.301045	0.129999	0.556396	0.0440056	4
TUP	2018	Under	905	4	14	30	1	-0.153124	0.140407	-0.121409	0.430976	-0.304384	0.126264	-0.0573919	-0.553508	3
YOD	2018	Under	909	2	3	8	2	-0.620328	0.185243	0.261714	0.990192	-0.561042	0.123151	-0.319319	-0.803934	2
YOL	2018	Under	917	0	1	2	0	-1.20113	0.183148	0.85407	1.5741	-1.3568	0.136793	-1.09538	-1.63138	1
ARL	2019	Over	806	5	13	22	3	-0.0844048	0.150401	-0.209047	0.3766	-0.0418773	0.121163	0.195313	-0.280111	3
ATH	2019	Over	802	15	27	45	8	-0.289508	0.157644	-0.0101183	0.606584	-0.480311	0.134807	-0.222715	-0.750814	3
BAM	2019	Over	808	5	13	30	2	0.591153	0.164164	-0.922874	-0.276472	0.841355	0.131881	1.10915	0.58921	5
BIX	2019	Over	806	11	22	40	9	-0.40345	0.184803	0.0464273	0.772757	-0.25897	0.120062	-0.0261935	-0.500057	2
BOU	2019	Over	802	5	12	20	5	0.614222	0.164822	-0.940098	-0.294672	0.557213	0.131915	0.822695	0.301784	5
BOX	2019	Over	809	8	14	24	7	0.619777	0.161917	-0.937643	-0.302161	0.525158	0.133056	0.784775	0.261847	5
BRA	2019	Over	808	8	18	25	5	0.33058	0.184776	-0.696481	0.0295495	0.516244	0.131771	0.775867	0.256683	4
BRU	2019	Over	802	9	21	36	3	0.447167	0.161039	-0.766625	-0.132023	0.304961	0.147175	0.5978	0.0202701	4
BUR	2019	Over	806	2	12	31	2	-0.157334	0.155475	-0.147163	0.463077	-0.141913	0.122419	0.0968392	-0.382887	3
CAR	2019	Over	803	8	17	31	2	0.441292	0.1767	-0.793948	-0.0999415	0.649015	0.129652	0.911227	0.400797	4
CLO	2019	Over	811	4	10	29	4	0.274029	0.16478	-0.602432	0.0439304	0.447803	0.134296	0.719368	0.192488	4
COR	2019	Over	802	4	11	23	3	-0.248109	0.183831	-0.111401	0.614292	-0.0822996	0.127669	0.166243	-0.337085	3
DAN	2019	Over	807	11	16	36	9	-0.0135417	0.212762	-0.402395	0.436294	-0.0463592	0.125833	0.196593	-0.296732	3
DAV	2019	Over	804	7	13	19	2	0.420576	0.178846	-0.778511	-0.0769562	0.105802	0.127108	0.357967	-0.144148	4
DIC	2019	Over	803	3	9	17	1	-0.33038	0.169272	-0.00613653	0.65703	-0.0517744	0.123476	0.196227	-0.29103	3
DIL	2019	Over	799	5	12	29	0	-0.186531	0.153783	-0.117118	0.488454	-0.228847	0.123732	0.0145357	-0.472295	3
DIN	2019	Over	809	5	12	25	2	-0.0564346	0.155494	-0.254259	0.359014	0.16377	0.130709	0.424628	-0.0926139	3
ECH	2019	Over	807	5	9	23	3	-0.178088	0.176747	-0.171017	0.52686	0.0566013	0.12016	0.294551	-0.179178	3
EGO	2019	Over	796	6	15	26	5	-0.226201	0.173946	-0.114611	0.568451	-0.580816	0.125804	-0.334916	-0.831873	3
ELA	2019	Over	791	1	8	13	1	-0.67115	0.16164	0.361974	0.997551	-0.902263	0.130967	-0.649465	-1.16377	2
EVI	2019	Over	803	4	14	24	2	0.098955	0.178438	-0.454851	0.251185	0.334737	0.130872	0.597207	0.0821943	4
FLE	2019	Over	807	9	17	27	3	-0.00508933	0.171071	-0.335665	0.337876	-0.308496	0.130895	-0.048614	-0.565322	3
FUN	2019	Over	806	7	13	21	3	0.558222	0.178489	-0.910847	-0.212164	0.605185	0.128391	0.862464	0.358425	5
GRO	2019	Over	808	1	7	17	0	-0.247229	0.170979	-0.0925918	0.579832	0.0368522	0.125194	0.285312	-0.205838	3
GRU	2019	Over	808	3	6	15	3	0.0171602	0.157693	-0.32312	0.29973	-0.0707997	0.122082	0.167073	-0.31493	3
HEA	2019	Over	791	7	9	15	5	-0.462746	0.147807	0.179719	0.760051	-0.617879	0.125652	-0.376088	-0.867552	2
HUN	2019	Over	812	5	6	22	1	0.274751	0.166344	-0.607417	0.0464758	0.374621	0.132297	0.638523	0.121494	4
JAC	2019	Over	805	2	6	17	0	-0.290763	0.16609	-0.0355139	0.619543	-0.199527	0.123153	0.0439657	-0.43911	3
JOS	2019	Over	797	3	7	14	0	0.0185261	0.17301	-0.365074	0.314312	-0.306746	0.123889	-0.0619903	-0.546699	3
LAR	2019	Over	805	8	18	33	5	-0.429993	0.154877	0.122104	0.729591	-0.199387	0.127343	0.0566935	-0.443965	2
LAT	2019	Over	808	5	13	26	2	-0.234422	0.149024	-0.0587375	0.529295	-0.0375263	0.126164	0.207015	-0.288519	3
LOB	2019	Over	805	15	28	42	9	0.326686	0.136802	-0.59823	-0.0594529	0.191513	0.123149	0.436204	-0.0457701	4
LUK	2019	Over	805	10	18	33	6	0.22631	0.15383	-0.531089	0.0741695	0.203517	0.123025	0.447519	-0.0365265	4
MAN	2019	Over	795	8	15	34	4	-0.493822	0.164757	0.177984	0.825079	-0.739809	0.128449	-0.493448	-0.996586	2
MEL	2019	Over	793	13	18	30	8	-0.403274	0.144714	0.124504	0.693911	-0.611326	0.125403	-0.368094	-0.862877	2
MOU	2019	Over	809	5	13	32	0	0.368463	0.153171	-0.677432	-0.0771892	0.610317	0.121205	0.851034	0.376011	4
MUR	2019	Over	800	3	4	10	3	-0.433115	0.180586	0.0838883	0.796586	-0.203272	0.12427	0.0351256	-0.452872	2
NAT	2019	Over	799	5	9	21	4	0.195567	0.18246	-0.559957	0.157281	0.225807	0.12425	0.473698	-0.0135736	4
NIC	2019	Over	804	5	17	35	1	-0.464197	0.162451	0.145158	0.784513	-0.294963	0.122891	-0.0520393	-0.536896	2
NOR	2019	Over	793	11	27	45	6	-0.58145	0.179307	0.237808	0.941392	-0.82161	0.130922	-0.567673	-1.08132	2
NOS	2019	Over	799	8	13	22	5	0.201105	0.183017	-0.567755	0.153025	-0.125939	0.132557	0.137622	-0.380282	4
PIX	2019	Over	801	11	20	34	3	0.162388	0.151152	-0.455957	0.141016	-0.0218725	0.132698	0.236043	-0.286845	4
PON	2019	Over	808	1	6	15	1	0.566056	0.165119	-0.90369	-0.252441	0.814627	0.135708	1.0918	0.555682	5
PRA	2019	Over	806	4	8	17	3	0.10135	0.155398	-0.407403	0.204311	0.0897552	0.128607	0.342137	-0.163305	4
PRE	2019	Over	795	8	15	26	2	-0.0771294	0.168623	-0.252757	0.407481	-0.15941	0.126586	0.08998	-0.410863	3
RHO	2019	Over	806	4	10	18	3	-0.015386	0.178002	-0.332956	0.366327	0.236495	0.122697	0.475697	-0.00919306	3
SAC	2019	Over	805	6	12	25	5	-0.199631	0.172323	-0.136914	0.541298	0.0198657	0.126859	0.269872	-0.228719	3
SAN	2019	Over	808	3	10	24	3	-0.199416	0.179494	-0.15137	0.553489	-0.0113019	0.129421	0.249445	-0.259767	3
SCA	2019	Over	807	3	5	12	2	0.894899	0.150069	-1.18744	-0.599967	0.798157	0.135974	1.0619	0.528168	5
SCO	2019	Over	806	5	14	32	4	0.273435	0.165583	-0.606254	0.0454598	0.540328	0.128466	0.794462	0.288674	4
SEX	2019	Over	796	4	15	27	2	-0.295604	0.173534	-0.0464891	0.636451	-0.642577	0.128051	-0.392705	-0.896561	3
SIL	2019	Over	805	7	17	25	3	0.246734	0.152425	-0.547799	0.0517843	0.078148	0.128398	0.33475	-0.170588	4
SLI	2019	Over	802	9	15	25	7	-0.0812933	0.142273	-0.19256	0.365961	-0.259999	0.122473	-0.0219313	-0.503275	3
STE	2019	Over	810	5	12	25	3	0.315809	0.156379	-0.629482	-0.0149387	0.554519	0.129381	0.811707	0.302135	4
STI	2019	Over	812	6	10	20	4	0.65026	0.184105	-1.01093	-0.287961	0.710727	0.139879	0.981976	0.432028	5
STR	2019	Over	804	2	7	19	2	0.0520758	0.15051	-0.351168	0.239364	0.106187	0.123903	0.356198	-0.134682	3
TER	2019	Over	791	6	8	14	5	-0.772274	0.167936	0.451942	1.11176	-0.907134	0.129042	-0.657859	-1.16379	2
THI	2019	Over	802	10	14	23	5	0.208338	0.13896	-0.479188	0.0659886	0.0352942	0.12432	0.277342	-0.211247	4
TIL	2019	Over	811	10	13	21	5	0.351029	0.176563	-0.698065	-0.00531068	0.571401	0.136407	0.841606	0.304372	4
TON	2019	Over	805	4	9	21	3	-0.0640253	0.188186	-0.297287	0.439956	0.00721088	0.13644	0.26636	-0.270535	3
TRI	2019	Over	806	7	16	27	7	0.836705	0.153137	-1.13816	-0.537942	0.759693	0.135522	1.02631	0.491061	5
TRU	2019	Over	809	7	17	25	3	0.227687	0.17835	-0.579086	0.125817	0.301045	0.129999	0.556396	0.0440056	4
TUP	2019	Over	804	9	21	36	4	-0.153124	0.140407	-0.121409	0.430976	-0.304384	0.126264	-0.0573919	-0.553508	3
YOD	2019	Over	801	4	8	16	4	-0.620328	0.185243	0.261714	0.990192	-0.561042	0.123151	-0.319319	-0.803934	2
YOL	2019	Over	791	3	9	16	2	-1.20113	0.183148	0.85407	1.5741	-1.3568	0.136793	-1.09538	-1.63138	1
ARL	2019	Under	794	2	10	30	1	-0.0844048	0.150401	-0.209047	0.3766	-0.0418773	0.121163	0.195313	-0.280111	3
ATH	2019	Under	798	3	12	38	1	-0.289508	0.157644	-0.0101183	0.606584	-0.480311	0.134807	-0.222715	-0.750814	3
BAM	2019	Under	792	9	21	38	2	0.591153	0.164164	-0.922874	-0.276472	0.841355	0.131881	1.10915	0.58921	5
BIX	2019	Under	794	4	10	21	0	-0.40345	0.184803	0.0464273	0.772757	-0.25897	0.120062	-0.0261935	-0.500057	2
BOU	2019	Under	798	5	14	31	1	0.614222	0.164822	-0.940098	-0.294672	0.557213	0.131915	0.822695	0.301784	5
BOX	2019	Under	791	6	10	20	5	0.619777	0.161917	-0.937643	-0.302161	0.525158	0.133056	0.784775	0.261847	5
BRA	2019	Under	792	8	17	35	4	0.33058	0.184776	-0.696481	0.0295495	0.516244	0.131771	0.775867	0.256683	4
BRU	2019	Under	798	9	23	33	7	0.447167	0.161039	-0.766625	-0.132023	0.304961	0.147175	0.5978	0.0202701	4
BUR	2019	Under	794	4	7	21	1	-0.157334	0.155475	-0.147163	0.463077	-0.141913	0.122419	0.0968392	-0.382887	3
CAR	2019	Under	797	2	12	29	0	0.441292	0.1767	-0.793948	-0.0999415	0.649015	0.129652	0.911227	0.400797	4
CLO	2019	Under	789	3	8	25	2	0.274029	0.16478	-0.602432	0.0439304	0.447803	0.134296	0.719368	0.192488	4
COR	2019	Under	798	6	17	38	3	-0.248109	0.183831	-0.111401	0.614292	-0.0822996	0.127669	0.166243	-0.337085	3
DAN	2019	Under	793	9	17	37	1	-0.0135417	0.212762	-0.402395	0.436294	-0.0463592	0.125833	0.196593	-0.296732	3
DAV	2019	Under	796	2	14	24	2	0.420576	0.178846	-0.778511	-0.0769562	0.105802	0.127108	0.357967	-0.144148	4
DIC	2019	Under	797	3	10	24	0	-0.33038	0.169272	-0.00613653	0.65703	-0.0517744	0.123476	0.196227	-0.29103	3
DIL	2019	Under	801	2	6	15	0	-0.186531	0.153783	-0.117118	0.488454	-0.228847	0.123732	0.0145357	-0.472295	3
DIN	2019	Under	791	6	16	23	2	-0.0564346	0.155494	-0.254259	0.359014	0.16377	0.130709	0.424628	-0.0926139	3
ECH	2019	Under	793	3	10	20	1	-0.178088	0.176747	-0.171017	0.52686	0.0566013	0.12016	0.294551	-0.179178	3
EGO	2019	Under	804	0	5	21	0	-0.226201	0.173946	-0.114611	0.568451	-0.580816	0.125804	-0.334916	-0.831873	3
ELA	2019	Under	809	0	1	4	0	-0.67115	0.16164	0.361974	0.997551	-0.902263	0.130967	-0.649465	-1.16377	2
EVI	2019	Under	797	3	7	15	1	0.098955	0.178438	-0.454851	0.251185	0.334737	0.130872	0.597207	0.0821943	4
FLE	2019	Under	793	5	11	22	2	-0.00508933	0.171071	-0.335665	0.337876	-0.308496	0.130895	-0.048614	-0.565322	3
FUN	2019	Under	794	7	18	30	4	0.558222	0.178489	-0.910847	-0.212164	0.605185	0.128391	0.862464	0.358425	5
GRO	2019	Under	792	4	13	23	2	-0.247229	0.170979	-0.0925918	0.579832	0.0368522	0.125194	0.285312	-0.205838	3
GRU	2019	Under	792	4	6	14	4	0.0171602	0.157693	-0.32312	0.29973	-0.0707997	0.122082	0.167073	-0.31493	3
HEA	2019	Under	809	1	2	5	0	-0.462746	0.147807	0.179719	0.760051	-0.617879	0.125652	-0.376088	-0.867552	2
HUN	2019	Under	788	5	16	30	4	0.274751	0.166344	-0.607417	0.0464758	0.374621	0.132297	0.638523	0.121494	4
JAC	2019	Under	795	5	10	17	1	-0.290763	0.16609	-0.0355139	0.619543	-0.199527	0.123153	0.0439657	-0.43911	3
JOS	2019	Under	803	2	4	10	0	0.0185261	0.17301	-0.365074	0.314312	-0.306746	0.123889	-0.0619903	-0.546699	3
LAR	2019	Under	795	6	18	33	4	-0.429993	0.154877	0.122104	0.729591	-0.199387	0.127343	0.0566935	-0.443965	2
LAT	2019	Under	792	3	11	23	1	-0.234422	0.149024	-0.0587375	0.529295	-0.0375263	0.126164	0.207015	-0.288519	3
LOB	2019	Under	795	7	18	31	5	0.326686	0.136802	-0.59823	-0.0594529	0.191513	0.123149	0.436204	-0.0457701	4
LUK	2019	Under	795	7	19	34	5	0.22631	0.15383	-0.531089	0.0741695	0.203517	0.123025	0.447519	-0.0365265	4
MAN	2019	Under	805	0	3	14	0	-0.493822	0.164757	0.177984	0.825079	-0.739809	0.128449	-0.493448	-0.996586	2
MEL	2019	Under	807	0	6	13	0	-0.403274	0.144714	0.124504	0.693911	-0.611326	0.125403	-0.368094	-0.862877	2
MOU	2019	Under	791	6	11	24	0	0.368463	0.153171	-0.677432	-0.0771892	0.610317	0.121205	0.851034	0.376011	4
MUR	2019	Under	800	0	3	9	0	-0.433115	0.180586	0.0838883	0.796586	-0.203272	0.12427	0.0351256	-0.452872	2
NAT	2019	Under	801	5	14	26	2	0.195567	0.18246	-0.559957	0.157281	0.225807	0.12425	0.473698	-0.0135736	4
NIC	2019	Under	796	3	10	29	1	-0.464197	0.162451	0.145158	0.784513	-0.294963	0.122891	-0.0520393	-0.536896	2
NOR	2019	Under	807	1	4	14	0	-0.58145	0.179307	0.237808	0.941392	-0.82161	0.130922	-0.567673	-1.08132	2
NOS	2019	Under	801	9	17	28	6	0.201105	0.183017	-0.567755	0.153025	-0.125939	0.132557	0.137622	-0.380282	4
PIX	2019	Under	799	5	7	28	3	0.162388	0.151152	-0.455957	0.141016	-0.0218725	0.132698	0.236043	-0.286845	4
PON	2019	Under	792	0	8	19	0	0.566056	0.165119	-0.90369	-0.252441	0.814627	0.135708	1.0918	0.555682	5
PRA	2019	Under	794	2	9	25	1	0.10135	0.155398	-0.407403	0.204311	0.0897552	0.128607	0.342137	-0.163305	4
PRE	2019	Under	805	3	7	14	2	-0.0771294	0.168623	-0.252757	0.407481	-0.15941	0.126586	0.08998	-0.410863	3
RHO	2019	Under	794	5	10	22	4	-0.015386	0.178002	-0.332956	0.366327	0.236495	0.122697	0.475697	-0.00919306	3
SAC	2019	Under	795	3	8	20	1	-0.199631	0.172323	-0.136914	0.541298	0.0198657	0.126859	0.269872	-0.228719	3
SAN	2019	Under	792	6	15	36	1	-0.199416	0.179494	-0.15137	0.553489	-0.0113019	0.129421	0.249445	-0.259767	3
SCA	2019	Under	793	4	8	17	2	0.894899	0.150069	-1.18744	-0.599967	0.798157	0.135974	1.0619	0.528168	5
SCO	2019	Under	794	3	16	34	0	0.273435	0.165583	-0.606254	0.0454598	0.540328	0.128466	0.794462	0.288674	4
SEX	2019	Under	804	2	7	25	1	-0.295604	0.173534	-0.0464891	0.636451	-0.642577	0.128051	-0.392705	-0.896561	3
SIL	2019	Under	795	6	11	28	3	0.246734	0.152425	-0.547799	0.0517843	0.078148	0.128398	0.33475	-0.170588	4
SLI	2019	Under	798	0	6	14	0	-0.0812933	0.142273	-0.19256	0.365961	-0.259999	0.122473	-0.0219313	-0.503275	3
STE	2019	Under	790	7	19	38	2	0.315809	0.156379	-0.629482	-0.0149387	0.554519	0.129381	0.811707	0.302135	4
STI	2019	Under	788	5	14	25	3	0.65026	0.184105	-1.01093	-0.287961	0.710727	0.139879	0.981976	0.432028	5
STR	2019	Under	796	8	15	23	5	0.0520758	0.15051	-0.351168	0.239364	0.106187	0.123903	0.356198	-0.134682	3
TER	2019	Under	809	0	2	4	0	-0.772274	0.167936	0.451942	1.11176	-0.907134	0.129042	-0.657859	-1.16379	2
THI	2019	Under	798	0	8	15	0	0.208338	0.13896	-0.479188	0.0659886	0.0352942	0.12432	0.277342	-0.211247	4
TIL	2019	Under	789	3	8	17	2	0.351029	0.176563	-0.698065	-0.00531068	0.571401	0.136407	0.841606	0.304372	4
TON	2019	Under	795	5	15	25	4	-0.0640253	0.188186	-0.297287	0.439956	0.00721088	0.13644	0.26636	-0.270535	3
TRI	2019	Under	794	7	12	21	3	0.836705	0.153137	-1.13816	-0.537942	0.759693	0.135522	1.02631	0.491061	5
TRU	2019	Under	791	6	12	28	4	0.227687	0.17835	-0.579086	0.125817	0.301045	0.129999	0.556396	0.0440056	4
TUP	2019	Under	796	1	4	17	1	-0.153124	0.140407	-0.121409	0.430976	-0.304384	0.126264	-0.0573919	-0.553508	3
YOD	2019	Under	799	0	3	5	0	-0.620328	0.185243	0.261714	0.990192	-0.561042	0.123151	-0.319319	-0.803934	2
YOL	2019	Under	809	0	1	2	0	-1.20113	0.183148	0.85407	1.5741	-1.3568	0.136793	-1.09538	-1.63138	1

## Sheet: Over Touch 2019
BaboonID	ARL	ATH	BAM	BIX	BOU	BOX	BRA	BRU	BUR	CAR	CLO	COR	DAN	DAV	DIC	DIL	DIN	ECH	EGO	ELA	EVI	FLE	FUN	GRO	GRU	HEA	HUN	JAC	JOS	LAR	LAT	LOB	LUK	MAN	MEL	MOU	MUR	NAT	NIC	NOR	NOS	PIX	PON	PRA	PRE	RHO	SAC	SAN	SCA
ARL	0	0	0	0.05	0	0	0	0	0.05	0.0434783	0	0	0	0	0	0	0	0	0	0	0	0	0	0	0	0	0	0	0	0	0	0	0	0	0	0	0	0.037037	0	0	0	0	0	0	0	0	0	0	0
ATH	0	0	0	0.0416667	0.0714286	0	0	0	0	0	0	0.0714286	0.130435	0	0	0	0	0	0	0.025641	0.037037	0	0	0	0	0	0	0	0	0	0	0	0	0	0	0	0	0.0322581	0	0	0	0	0	0	0	0	0	0	0
BAM	0	0	0	0	0	0	0	0.181818	0	0	0	0	0	0	0	0	0	0	0	0	0	0	0	0	0	0	0	0	0	0	0	0	0	0	0.0322581	0	0	0	0	0	0	0	0	0	0	0	0	0	0
BIX	0.05	0.0416667	0	0	0	0	0	0	0	0	0	0	0	0.0454545	0	0.037037	0	0	0	0	0	0.0526316	0	0	0	0	0	0	0	0	0	0	0	0.0645161	0.181818	0	0	0	0	0	0	0.04	0	0	0	0	0	0	0
BOU	0	0.0714286	0	0	0	0.047619	0	0	0	0	0	0	0	0	0	0	0	0	0.0294118	0	0	0	0	0	0	0	0	0	0	0	0	0	0	0	0	0.047619	0	0	0	0	0.0645161	0.0344828	0	0	0	0	0.04	0	0
BOX	0	0	0	0	0.047619	0	0	0	0	0	0	0	0	0	0	0	0	0	0	0.03125	0	0	0	0	0.0666667	0	0	0	0	0	0	0	0	0	0	0	0	0	0	0	0	0	0	0	0	0	0	0	0
BRA	0	0	0	0	0	0	0	0	0	0	0	0	0	0	0	0	0	0	0	0	0	0	0	0	0.0625	0.030303	0	0.0526316	0	0	0	0	0	0	0	0	0	0	0	0	0	0	0	0	0.0344828	0	0	0	0
BRU	0	0	0.181818	0	0	0	0	0	0	0.037037	0	0	0	0	0	0	0	0	0	0	0	0	0.0416667	0	0	0	0	0	0	0	0	0	0	0	0	0	0	0	0	0	0	0	0	0	0	0	0	0	0
BUR	0.05	0	0	0	0	0	0	0	0	0	0	0	0.105263	0	0	0	0	0	0	0	0	0	0	0	0	0	0	0	0	0	0	0	0	0.0322581	0	0	0	0	0	0.030303	0	0	0	0	0	0	0	0	0
CAR	0.0434783	0	0	0	0	0	0	0.037037	0	0	0	0	0	0.04	0	0	0	0	0.030303	0	0	0.0454545	0	0	0	0	0.0588235	0	0	0	0	0	0	0	0.0277778	0	0	0	0	0	0	0	0	0	0	0.0434783	0	0	0
CLO	0	0	0	0	0	0	0	0	0	0	0	0	0	0	0.0555556	0	0	0	0	0	0	0	0	0	0	0.0333333	0	0	0	0	0	0	0	0	0	0	0	0	0	0	0	0	0	0	0	0	0	0	0
COR	0	0.0714286	0	0	0	0	0	0	0	0	0	0	0.0434783	0	0	0	0	0	0	0	0	0	0	0	0	0	0	0	0	0	0	0	0	0	0	0	0	0.0645161	0	0.027027	0	0	0	0	0	0	0	0	0
DAN	0	0.130435	0	0	0	0	0	0	0.105263	0	0	0.0434783	0	0	0	0	0	0	0	0	0.0454545	0	0	0	0	0	0	0	0	0	0	0	0.05	0.0333333	0	0	0	0	0	0.09375	0	0	0	0	0	0	0	0	0
DAV	0	0	0	0.0454545	0	0	0	0	0	0.04	0	0	0	0	0	0	0	0	0	0	0	0	0	0	0	0	0	0	0	0	0	0	0	0	0	0	0	0	0	0	0	0	0	0	0	0	0	0	0
DIC	0	0	0	0	0	0	0	0	0	0	0.0555556	0	0	0	0	0	0	0	0	0	0	0	0	0	0	0	0	0	0	0	0	0	0	0	0	0	0	0	0	0	0	0	0	0	0	0	0	0.047619	0
DIL	0	0	0	0.037037	0	0	0	0	0	0	0	0	0	0	0	0	0	0.0384615	0	0	0	0	0	0	0	0	0	0	0	0	0	0	0	0	0	0	0	0	0	0	0	0	0	0	0	0	0	0	0
DIN	0	0	0	0	0	0	0	0	0	0	0	0	0	0	0	0	0	0	0	0	0	0	0	0	0	0	0	0	0	0	0	0	0	0	0	0	0	0	0	0	0	0	0.0666667	0	0	0	0	0	0
ECH	0	0	0	0	0	0	0	0	0	0	0	0	0	0	0	0.0384615	0	0	0	0	0.0454545	0	0	0	0	0	0	0	0	0	0	0	0	0	0	0	0	0	0	0	0	0	0	0.0526316	0	0.0526316	0	0	0
EGO	0	0	0	0	0.0294118	0	0	0	0	0.030303	0	0	0	0	0	0	0	0	0	0	0	0	0	0	0	0.0222222	0	0	0	0	0	0	0	0.0487805	0	0	0	0	0	0.0232558	0	0	0	0	0	0	0	0	0.103448
ELA	0	0.025641	0	0	0	0.03125	0	0	0	0	0	0	0	0	0	0	0	0	0	0	0	0	0	0	0	0.02	0	0	0	0	0	0	0	0.0217391	0.0208333	0	0	0	0	0.0208333	0	0	0	0	0	0	0.0277778	0	0
EVI	0	0.037037	0	0	0	0	0	0	0	0	0	0	0.0454545	0	0	0	0	0.0454545	0	0	0	0	0	0	0	0	0	0	0	0	0	0.0416667	0	0	0	0	0	0	0	0	0	0	0	0.0434783	0	0.0434783	0	0	0
FLE	0	0	0	0.0526316	0	0	0	0	0	0.0454545	0	0	0	0	0	0	0	0	0	0	0	0	0	0	0	0	0	0	0	0	0	0	0	0	0.03125	0	0	0	0	0	0	0	0	0	0	0	0	0	0
FUN	0	0	0	0	0	0	0	0.0416667	0	0	0	0	0	0	0	0	0	0	0	0	0	0	0	0	0	0	0	0	0	0	0	0	0	0	0	0	0	0	0	0	0	0	0	0	0	0	0	0.0555556	0
GRO	0	0	0	0	0	0	0	0	0	0	0	0	0	0	0	0	0	0	0	0	0	0	0	0	0	0	0	0	0	0	0	0	0	0	0	0	0	0	0	0	0	0	0	0	0	0	0	0	0
GRU	0	0	0	0	0	0.0666667	0.0625	0	0	0	0	0	0	0	0	0	0	0	0	0	0	0	0	0	0	0	0	0	0	0	0	0	0	0	0	0	0	0	0	0	0.04	0	0	0	0	0	0	0	0
HEA	0	0	0	0	0	0	0.030303	0	0	0	0.0333333	0	0	0	0	0	0	0	0.0222222	0.02	0	0	0	0	0	0	0	0	0	0	0	0.0277778	0	0	0.0208333	0	0	0	0	0	0	0.025	0	0	0	0.0857143	0	0	0
HUN	0	0	0	0	0	0	0	0	0	0.0588235	0	0	0	0	0	0	0	0	0	0	0	0	0	0	0	0	0	0	0	0	0	0	0	0	0	0	0	0	0	0	0	0	0	0	0	0	0	0	0
JAC	0	0	0	0	0	0	0.0526316	0	0	0	0	0	0	0	0	0	0	0	0	0	0	0	0	0	0	0	0	0	0	0	0	0	0	0	0	0	0	0	0	0	0	0	0	0	0	0	0	0	0
JOS	0	0	0	0	0	0	0	0	0	0	0	0	0	0	0	0	0	0	0	0	0	0	0	0	0	0	0	0	0	0	0	0	0	0	0	0	0	0	0	0	0	0	0	0	0	0	0	0	0
LAR	0	0	0	0	0	0	0	0	0	0	0	0	0	0	0	0	0	0	0	0	0	0	0	0	0	0	0	0	0	0	0.105263	0.136364	0.0909091	0	0	0	0	0	0	0	0	0	0	0	0	0	0	0	0
LAT	0	0	0	0	0	0	0	0	0	0	0	0	0	0	0	0	0	0	0	0	0	0	0	0	0	0	0	0	0	0.105263	0	0.157895	0.0526316	0	0	0	0	0	0	0	0	0	0	0	0	0	0	0	0
LOB	0	0	0	0	0	0	0	0	0	0	0	0	0	0	0	0	0	0	0	0	0.0416667	0	0	0	0	0.0277778	0	0	0	0.136364	0.157895	0	0.227273	0	0.0294118	0	0	0	0	0	0	0	0	0	0	0	0	0	0
LUK	0	0	0	0	0	0	0	0	0	0	0	0	0.05	0	0	0	0	0	0	0	0	0	0	0	0	0	0	0	0	0.0909091	0.0526316	0.227273	0	0	0	0	0	0	0.0434783	0.0294118	0	0	0	0.047619	0	0	0	0	0
MAN	0	0	0	0.0645161	0	0	0	0	0.0322581	0	0	0	0.0333333	0	0	0	0	0	0.0487805	0.0217391	0	0	0	0	0	0	0	0	0	0	0	0	0	0	0	0	0	0.0526316	0	0	0	0	0	0	0	0	0	0	0.0333333
MEL	0	0	0.0322581	0.181818	0	0	0	0	0	0.0277778	0	0	0	0	0	0	0	0	0	0.0208333	0	0.03125	0	0	0	0.0208333	0	0	0	0	0	0.0294118	0	0	0	0	0	0	0	0	0	0.0263158	0	0	0	0	0	0	0
MOU	0	0	0	0	0.047619	0	0	0	0	0	0	0	0	0	0	0	0	0	0	0	0	0	0	0	0	0	0	0	0	0	0	0	0	0	0	0	0	0	0	0	0	0	0	0	0	0	0	0	0
MUR	0	0	0	0	0	0	0	0	0	0	0	0	0	0	0	0	0	0	0	0	0	0	0	0	0	0	0	0	0	0	0	0	0	0	0	0	0	0	0	0	0	0	0	0	0	0	0	0	0
NAT	0.037037	0.0322581	0	0	0	0	0	0	0	0	0	0.0645161	0	0	0	0	0	0	0	0	0	0	0	0	0	0	0	0	0	0	0	0	0	0.0526316	0	0	0	0	0	0.05	0	0	0	0	0	0	0	0	0
NIC	0	0	0	0	0	0	0	0	0	0	0	0	0	0	0	0	0	0	0	0	0	0	0	0	0	0	0	0	0	0	0	0	0.0434783	0	0	0	0	0	0	0.0285714	0	0	0	0	0	0	0	0	0
NOR	0	0	0	0	0	0	0	0	0.030303	0	0	0.027027	0.09375	0	0	0	0	0	0.0232558	0.0208333	0	0	0	0	0	0	0	0	0	0	0	0	0.0294118	0	0	0	0	0.05	0.0285714	0	0	0	0	0	0.0454545	0	0	0	0
NOS	0	0	0	0	0.0645161	0	0	0	0	0	0	0	0	0	0	0	0	0	0	0	0	0	0	0	0.04	0	0	0	0	0	0	0	0	0	0	0	0	0	0	0	0	0.03125	0	0	0	0	0	0.04	0
PIX	0	0	0	0.04	0.0344828	0	0	0	0	0	0	0	0	0	0	0	0	0	0	0	0	0	0	0	0	0.025	0	0	0	0	0	0	0	0	0.0263158	0	0	0	0	0	0.03125	0	0	0	0.0277778	0	0	0	0
PON	0	0	0	0	0	0	0	0	0	0	0	0	0	0	0	0	0.0666667	0	0	0	0	0	0	0	0	0	0	0	0	0	0	0	0	0	0	0	0	0	0	0	0	0	0	0	0	0	0	0	0
PRA	0	0	0	0	0	0	0	0	0	0	0	0	0	0	0	0	0	0.0526316	0	0	0.0434783	0	0	0	0	0	0	0	0	0	0	0	0.047619	0	0	0	0	0	0	0	0	0	0	0	0	0	0	0.0555556	0
PRE	0	0	0	0	0	0	0.0344828	0	0	0	0	0	0	0	0	0	0	0	0	0	0	0	0	0	0	0	0	0	0	0	0	0	0	0	0	0	0	0	0	0.0454545	0	0.0277778	0	0	0	0	0	0	0
RHO	0	0	0	0	0	0	0	0	0	0.0434783	0	0	0	0	0	0	0	0.0526316	0	0	0.0434783	0	0	0	0	0.0857143	0	0	0	0	0	0	0	0	0	0	0	0	0	0	0	0	0	0	0	0	0	0	0
SAC	0	0	0	0	0.04	0	0	0	0	0	0	0	0	0	0	0	0	0	0	0.0277778	0	0	0	0	0	0	0	0	0	0	0	0	0	0	0	0	0	0	0	0	0	0	0	0	0	0	0	0	0
SAN	0	0	0	0	0	0	0	0	0	0	0	0	0	0	0.047619	0	0	0	0	0	0	0	0.0555556	0	0	0	0	0	0	0	0	0	0	0	0	0	0	0	0	0	0.04	0	0	0.0555556	0	0	0	0	0
SCA	0	0	0	0	0	0	0	0	0	0	0	0	0	0	0	0	0	0	0.103448	0	0	0	0	0	0	0	0	0	0	0	0	0	0	0.0333333	0	0	0	0	0	0	0	0	0	0	0	0	0	0	0
SCO	0	0	0	0	0	0	0	0	0	0	0	0	0.0526316	0	0	0	0	0.0526316	0	0	0	0	0	0	0	0	0	0	0	0	0	0	0	0	0	0	0	0	0	0	0	0	0	0	0	0	0	0	0
SEX	0	0	0	0	0	0	0.0357143	0	0	0	0	0.117647	0	0	0	0	0	0	0	0	0	0	0	0	0	0	0	0	0	0	0	0	0	0	0	0	0	0	0	0	0	0	0	0	0	0	0	0	0
SIL	0.142857	0	0	0	0	0	0	0	0	0	0	0	0	0	0	0	0	0	0	0	0.0416667	0.05	0	0	0	0	0	0	0	0	0	0	0	0	0.0294118	0	0	0	0	0	0	0	0	0	0	0	0	0	0
SLI	0	0	0	0	0	0	0.0454545	0	0	0.037037	0	0	0	0	0	0	0	0	0	0	0.148148	0	0	0	0.0454545	0.025641	0	0	0	0	0	0	0	0	0	0	0	0	0	0	0	0	0	0	0	0	0	0	0
STE	0	0	0	0	0	0.0769231	0	0	0	0	0	0	0	0	0	0	0	0	0	0	0	0	0	0	0	0	0	0	0	0	0	0	0	0	0	0	0.0454545	0	0	0	0	0	0	0	0	0	0	0.0714286	0
STI	0	0	0	0	0	0	0	0	0	0	0	0	0	0	0	0	0	0	0	0	0	0	0.142857	0	0.0833333	0	0	0	0	0	0	0.0666667	0	0	0	0	0	0	0	0	0	0	0	0	0	0	0	0	0
STR	0	0	0	0	0	0	0	0	0	0	0	0	0	0	0	0	0	0	0	0	0	0	0	0	0	0	0	0	0	0	0	0	0	0	0	0.0526316	0	0	0	0	0	0	0	0	0	0	0	0	0
TER	0	0	0	0	0.025641	0.03125	0	0	0	0	0	0	0	0.027027	0	0	0.0625	0	0	0	0	0	0	0	0	0	0	0	0	0	0	0	0	0	0	0	0	0	0	0	0	0	0	0	0	0	0	0	0
THI	0	0	0	0	0	0.047619	0	0	0	0	0	0	0	0	0	0.0322581	0.047619	0	0	0	0	0	0	0	0	0.025641	0	0	0	0	0	0	0	0	0	0	0	0	0	0	0.0322581	0	0	0.0416667	0	0	0	0	0
TIL	0	0	0	0	0	0	0	0	0	0	0.1	0	0	0	0	0	0	0	0.04	0	0	0	0	0	0	0	0	0.0625	0	0	0	0	0	0	0	0	0	0	0	0	0	0	0	0.0666667	0	0	0	0	0
TON	0	0	0	0	0	0	0	0	0	0	0	0	0	0	0.0416667	0	0	0	0	0	0	0	0.047619	0	0	0	0	0	0	0.0454545	0	0	0	0	0	0	0	0	0	0	0	0	0	0	0	0	0	0	0
TRI	0	0	0	0	0	0.0588235	0.0555556	0	0	0	0	0	0	0	0	0	0	0	0	0	0	0	0	0	0	0	0	0	0	0	0	0	0	0	0.030303	0	0.0384615	0	0	0.030303	0	0	0	0	0	0	0	0	0
TRU	0	0	0	0	0	0	0	0	0	0	0	0	0	0	0	0	0	0	0	0	0	0	0	0	0	0	0	0	0	0	0	0	0	0	0	0	0	0	0	0	0.0416667	0	0	0	0	0	0.166667	0	0
TUP	0	0	0	0	0	0	0	0	0	0	0	0	0	0	0	0	0	0	0	0	0	0	0.136364	0	0	0	0	0	0	0	0	0	0	0	0.0285714	0	0	0	0	0	0	0	0	0	0	0	0	0	0
YOD	0	0	0	0	0	0	0	0	0	0	0	0	0	0	0	0	0	0.0416667	0	0	0	0	0	0.0434783	0.0869565	0	0	0	0	0	0	0	0	0	0	0	0	0	0	0	0	0	0	0	0	0	0	0	0
YOL	0	0	0	0	0	0.0625	0	0	0	0	0.0333333	0	0	0	0	0	0	0	0	0	0	0	0	0	0	0.02	0	0	0	0	0	0	0	0	0	0	0.0731707	0	0	0	0.0238095	0	0	0	0	0	0.0277778	0	0
[truncated: 16 more columns]

## Sheet: Over 1m 2019
BaboonID	ARL	ATH	BAM	BIX	BOU	BOX	BRA	BRU	BUR	CAR	CLO	COR	DAN	DAV	DIC	DIL	DIN	ECH	EGO	ELA	EVI	FLE	FUN	GRO	GRU	HEA	HUN	JAC	JOS	LAR	LAT	LOB	LUK	MAN	MEL	MOU	MUR	NAT	NIC	NOR	NOS	PIX	PON	PRA	PRE	RHO	SAC	SAN	SCA
ARL	0	0	0.0555556	0.05	0	0	0	0	0.05	0.0434783	0	0	0	0	0	0	0	0	0	0	0	0	0	0	0	0	0	0	0	0	0	0	0	0	0	0.117647	0	0.037037	0	0.030303	0	0	0	0	0	0	0	0	0
ATH	0	0	0.0454545	0.0416667	0.0714286	0	0	0.0357143	0	0	0	0.0714286	0.130435	0.0769231	0	0	0	0	0.0294118	0.025641	0.037037	0	0	0	0	0.025641	0	0	0	0	0	0	0	0	0.027027	0	0	0.0645161	0	0	0	0	0	0	0	0	0	0.0454545	0
BAM	0.0555556	0.0454545	0	0	0	0	0	0.181818	0	0	0	0	0	0	0	0	0	0	0	0	0	0	0	0	0	0	0	0	0	0.0526316	0	0	0	0	0.0322581	0	0	0	0.05	0	0	0	0	0	0.0344828	0	0	0	0
BIX	0.05	0.0416667	0	0	0	0	0	0.0416667	0	0.0434783	0	0	0	0.0454545	0	0.037037	0.0588235	0	0	0	0	0.105263	0.05	0	0	0	0	0	0	0	0	0.047619	0	0.0645161	0.181818	0.0588235	0	0	0	0	0	0.04	0	0	0	0	0	0	0
BOU	0	0.0714286	0	0	0	0.047619	0	0	0	0	0	0	0	0	0	0	0	0	0.0294118	0	0	0	0	0	0	0	0	0	0	0	0	0	0.04	0	0	0.047619	0	0	0.0384615	0	0.0967742	0.0344828	0	0	0	0	0.08	0	0
BOX	0	0	0	0	0.047619	0	0	0	0	0	0	0	0	0	0	0	0	0	0	0.03125	0	0	0	0	0.0666667	0	0	0	0	0	0	0	0	0	0	0	0	0	0	0.0333333	0	0	0	0	0	0	0	0	0
BRA	0	0	0	0	0	0	0	0	0	0	0	0	0	0	0	0	0	0	0	0	0	0	0	0	0.0625	0.030303	0	0.0526316	0	0	0.0625	0	0	0.0689655	0	0	0	0	0	0	0	0	0	0	0.0344828	0	0	0	0
BRU	0	0.0357143	0.181818	0.0416667	0	0	0	0	0.0416667	0.0740741	0	0	0	0	0	0	0	0	0	0	0.037037	0	0.0416667	0	0	0	0	0	0	0	0.0454545	0	0.04	0.0285714	0	0	0	0	0	0	0	0	0	0	0	0	0	0	0
BUR	0.05	0	0	0	0	0	0	0.0416667	0	0	0	0	0.105263	0	0	0	0	0	0	0	0	0	0	0	0	0	0	0	0	0	0	0	0	0.0322581	0	0.0588235	0	0	0	0.030303	0	0	0	0	0	0	0	0	0
CAR	0.0434783	0	0	0.0434783	0	0	0	0.0740741	0	0	0	0	0	0.04	0	0.0666667	0	0	0.030303	0	0	0.181818	0	0.047619	0	0.0263158	0.0588235	0	0	0	0	0	0	0	0.0555556	0.05	0	0	0	0	0	0	0	0	0	0.0434783	0	0	0
CLO	0	0	0	0	0	0	0	0	0	0	0	0	0	0	0.0555556	0	0	0	0	0	0	0.0714286	0	0	0	0.0333333	0	0	0	0	0	0	0	0	0	0	0	0	0	0	0	0	0	0	0	0	0	0	0
COR	0	0.0714286	0	0	0	0	0	0	0	0	0	0	0.0434783	0	0	0	0	0	0.0294118	0	0	0	0	0	0	0	0	0	0	0	0	0	0	0	0	0	0	0.0645161	0	0.027027	0	0	0	0	0	0	0	0	0
DAN	0	0.130435	0	0	0	0	0	0	0.105263	0	0	0.0434783	0	0	0	0	0	0	0.0344828	0	0.0454545	0	0	0	0	0	0	0	0	0	0	0	0.05	0.0333333	0	0	0	0	0.047619	0.09375	0	0	0	0	0	0	0	0	0
DAV	0	0.0769231	0	0.0454545	0	0	0	0	0	0.04	0	0	0	0	0	0	0	0	0	0	0	0	0	0	0	0	0.0625	0	0	0	0	0	0	0	0	0	0	0	0	0	0	0	0	0	0	0	0	0	0
DIC	0	0	0	0	0	0	0	0	0	0	0.0555556	0	0	0	0	0	0	0	0	0	0	0	0.0434783	0.047619	0	0	0	0	0	0	0	0	0	0	0	0	0	0	0	0	0	0	0	0	0	0	0	0.047619	0
DIL	0	0	0	0.037037	0	0	0	0	0	0.0666667	0	0	0	0	0	0	0	0.0384615	0	0	0.0333333	0	0	0	0	0	0	0	0.0555556	0	0	0	0	0.0263158	0	0	0	0	0	0	0	0.03125	0	0	0	0	0	0.04	0
DIN	0	0	0	0.0588235	0	0	0	0	0	0	0	0	0	0	0	0	0	0	0	0	0	0	0	0	0	0	0	0	0	0	0	0	0.0555556	0	0	0	0	0	0	0	0	0	0.0666667	0	0	0	0.0555556	0	0
ECH	0	0	0	0	0	0	0	0	0	0	0	0	0	0	0	0.0384615	0	0	0	0	0.0454545	0	0	0	0	0	0	0	0	0	0	0	0	0.0333333	0	0	0	0	0	0	0	0	0	0.0526316	0	0.0526316	0.05	0	0
EGO	0	0.0294118	0	0	0.0294118	0	0	0	0	0.030303	0	0.0294118	0.0344828	0	0	0	0	0	0	0	0	0	0	0	0	0.0222222	0	0	0	0	0	0	0	0.0487805	0	0.037037	0	0	0.03125	0.0232558	0	0	0	0	0	0	0	0	0.137931
ELA	0	0.025641	0	0	0	0.03125	0	0	0	0	0	0	0	0	0	0	0	0	0	0	0	0	0	0	0	0.02	0	0	0	0	0	0	0	0.0217391	0.0208333	0	0	0	0	0.0208333	0	0	0	0	0	0	0.0277778	0	0
EVI	0	0.037037	0	0	0	0	0	0.037037	0	0	0	0	0.0454545	0	0	0.0333333	0	0.0454545	0	0	0	0	0	0	0	0	0	0	0	0	0	0.0416667	0	0	0	0.1	0	0	0	0	0	0	0	0.0434783	0	0.0869565	0	0	0
FLE	0	0	0	0.105263	0	0	0	0	0	0.181818	0.0714286	0	0	0	0	0	0	0	0	0	0	0	0	0	0	0.0294118	0	0	0.0357143	0	0	0	0	0	0.0625	0	0	0	0	0	0	0	0	0	0	0	0	0	0
FUN	0	0	0	0.05	0	0	0	0.0416667	0	0	0	0	0	0	0.0434783	0	0	0	0	0	0	0	0	0	0	0	0	0	0.0344828	0	0	0	0	0	0	0	0	0	0	0	0	0	0	0	0	0	0	0.0555556	0
GRO	0	0	0	0	0	0	0	0	0	0.047619	0	0	0	0	0.047619	0	0	0	0	0	0	0	0	0	0	0.030303	0	0.0526316	0	0	0	0	0	0	0	0	0	0	0	0	0	0	0	0	0	0	0	0	0
GRU	0	0	0	0	0	0.0666667	0.0625	0	0	0	0	0	0	0	0	0	0	0	0	0	0	0	0	0	0	0	0.0833333	0	0	0	0	0	0	0	0	0	0	0	0	0	0.04	0.0434783	0	0	0	0	0	0	0
HEA	0	0.025641	0	0	0	0	0.030303	0	0	0.0263158	0.0333333	0	0	0	0	0	0	0	0.0222222	0.02	0	0.0294118	0	0.030303	0	0	0	0	0.0454545	0	0	0.0277778	0	0	0.0625	0	0	0	0	0	0	0.025	0	0	0	0.0857143	0	0	0
HUN	0	0	0	0	0	0	0	0	0	0.0588235	0	0	0	0.0625	0	0	0	0	0	0	0	0	0	0	0.0833333	0	0	0	0	0	0.0833333	0	0	0	0	0	0	0	0	0	0	0	0	0	0	0	0	0	0.0769231
JAC	0	0	0	0	0	0	0.0526316	0	0	0	0	0	0	0	0	0	0	0	0	0	0	0	0	0.0526316	0	0	0	0	0	0	0	0	0	0	0	0	0	0	0	0	0	0	0	0	0	0	0	0	0
JOS	0	0	0	0	0	0	0	0	0	0	0	0	0	0	0	0.0555556	0	0	0	0	0	0.0357143	0.0344828	0	0	0.0454545	0	0	0	0	0	0	0	0	0	0	0	0	0	0	0	0	0	0	0	0	0	0	0
LAR	0	0	0.0526316	0	0	0	0	0	0	0	0	0	0	0	0	0	0	0	0	0	0	0	0	0	0	0	0	0	0	0	0.157895	0.227273	0.181818	0	0	0	0	0	0	0.0294118	0	0	0	0	0	0	0	0	0
LAT	0	0	0	0	0	0	0.0625	0.0454545	0	0	0	0	0	0	0	0	0	0	0	0	0	0	0	0	0	0	0.0833333	0	0	0.157895	0	0.157895	0.0526316	0	0	0	0	0	0.05	0	0	0	0	0	0	0	0	0	0
LOB	0	0	0	0.047619	0	0	0	0	0	0	0	0	0	0	0	0	0	0	0	0	0.0416667	0	0	0	0	0.0277778	0	0	0	0.227273	0.157895	0	0.227273	0	0.0588235	0	0	0	0	0.0294118	0	0	0	0	0	0	0	0	0
LUK	0	0	0	0	0.04	0	0	0.04	0	0	0	0	0.05	0	0	0	0.0555556	0	0	0	0	0	0	0	0	0	0	0	0	0.181818	0.0526316	0.227273	0	0	0	0	0	0	0.0869565	0.0294118	0	0	0	0.047619	0	0	0	0	0
MAN	0	0	0	0.0645161	0	0	0.0689655	0.0285714	0.0322581	0	0	0	0.0333333	0	0	0.0263158	0	0.0333333	0.0487805	0.0217391	0	0	0	0	0	0	0	0	0	0	0	0	0	0	0.0227273	0	0	0.0526316	0	0.0227273	0	0	0	0.0322581	0.0238095	0	0	0	0.0333333
MEL	0	0.027027	0.0322581	0.181818	0	0	0	0	0	0.0555556	0	0	0	0	0	0	0	0	0	0.0208333	0	0.0625	0	0	0	0.0625	0	0	0	0	0	0.0588235	0	0.0227273	0	0	0	0	0	0.0217391	0	0.131579	0	0	0	0	0	0	0
MOU	0.117647	0	0	0.0588235	0.047619	0	0	0	0.0588235	0.05	0	0	0	0	0	0	0	0	0.037037	0	0.1	0	0	0	0	0	0	0	0	0	0	0	0	0	0	0	0	0	0	0	0	0	0	0	0	0	0	0	0
MUR	0	0	0	0	0	0	0	0	0	0	0	0	0	0	0	0	0	0	0	0	0	0	0	0	0	0	0	0	0	0	0	0	0	0	0	0	0	0	0	0	0	0	0	0	0	0	0	0	0
NAT	0.037037	0.0645161	0	0	0	0	0	0	0	0	0	0.0645161	0	0	0	0	0	0	0	0	0	0	0	0	0	0	0	0	0	0	0	0	0	0.0526316	0	0	0	0	0	0.05	0	0	0	0	0	0	0	0	0
NIC	0	0	0.05	0	0.0384615	0	0	0	0	0	0	0	0.047619	0	0	0	0	0	0.03125	0	0	0	0	0	0	0	0	0	0	0	0.05	0	0.0869565	0	0	0	0	0	0	0.0285714	0.0344828	0	0	0	0.030303	0	0	0	0
NOR	0.030303	0	0	0	0	0.0333333	0	0	0.030303	0	0	0.027027	0.09375	0	0	0	0	0	0.0232558	0.0208333	0	0	0	0	0	0	0	0	0	0.0294118	0	0.0294118	0.0294118	0.0227273	0.0217391	0	0	0.05	0.0285714	0	0	0	0	0	0.159091	0	0	0	0
NOS	0	0	0	0	0.0967742	0	0	0	0	0	0	0	0	0	0	0	0	0	0	0	0	0	0	0	0.04	0	0	0	0	0	0	0	0	0	0	0	0	0	0.0344828	0	0	0.03125	0	0	0	0	0	0.04	0
PIX	0	0	0	0.04	0.0344828	0	0	0	0	0	0	0	0	0	0	0.03125	0	0	0	0	0	0	0	0	0.0434783	0.025	0	0	0	0	0	0	0	0	0.131579	0	0	0	0	0	0.03125	0	0	0	0.138889	0	0	0	0
PON	0	0	0	0	0	0	0	0	0	0	0	0	0	0	0	0	0.0666667	0	0	0	0	0	0	0	0	0	0	0	0	0	0	0	0	0	0	0	0	0	0	0	0	0	0	0	0	0	0	0	0
PRA	0	0	0	0	0	0	0	0	0	0	0	0	0	0	0	0	0	0.0526316	0	0	0.0434783	0	0	0	0	0	0	0	0	0	0	0	0.047619	0.0322581	0	0	0	0	0	0	0	0	0	0	0	0	0	0.0555556	0
PRE	0	0	0.0344828	0	0	0	0.0344828	0	0	0	0	0	0	0	0	0	0	0	0	0	0	0	0	0	0	0	0	0	0	0	0	0	0	0.0238095	0	0	0	0	0.030303	0.159091	0	0.138889	0	0	0	0	0	0	0
RHO	0	0	0	0	0	0	0	0	0	0.0434783	0	0	0	0	0	0	0	0.0526316	0	0	0.0869565	0	0	0	0	0.0857143	0	0	0	0	0	0	0	0	0	0	0	0	0	0	0	0	0	0	0	0	0	0	0
SAC	0	0	0	0	0.08	0	0	0	0	0	0	0	0	0	0	0	0.0555556	0.05	0	0.0277778	0	0	0	0	0	0	0	0	0	0	0	0	0	0	0	0	0	0	0	0	0	0	0	0	0	0	0	0	0
SAN	0	0.0454545	0	0	0	0	0	0	0	0	0	0	0	0	0.047619	0.04	0	0	0	0	0	0	0.0555556	0	0	0	0	0	0	0	0	0	0	0	0	0	0	0	0	0	0.04	0	0	0.0555556	0	0	0	0	0
SCA	0	0	0	0	0	0	0	0	0	0	0	0	0	0	0	0	0	0	0.137931	0	0	0	0	0	0	0	0.0769231	0	0	0	0	0	0	0.0333333	0	0	0	0	0	0	0	0	0	0	0	0	0	0	0
SCO	0	0	0	0	0	0	0	0	0	0	0	0	0.0526316	0	0	0	0	0.0526316	0	0	0	0	0	0	0	0	0	0	0	0	0	0	0	0	0.030303	0	0	0	0	0	0	0	0	0	0	0	0	0	0
SEX	0	0	0	0	0	0	0.0357143	0	0.0333333	0	0	0.117647	0	0	0	0	0	0	0	0	0	0	0	0	0	0	0	0	0	0	0	0	0	0	0	0	0	0	0	0.0232558	0	0	0	0	0	0	0	0	0
SIL	0.142857	0	0	0.0952381	0	0	0	0	0	0	0	0	0	0	0	0	0	0	0	0	0.0416667	0.05	0	0	0	0	0	0	0	0	0	0	0	0	0.0882353	0	0	0	0	0	0	0	0	0	0	0	0	0	0
SLI	0	0	0	0	0	0	0.0454545	0	0	0.037037	0	0	0	0.0384615	0	0	0	0	0	0	0.148148	0	0	0	0.0454545	0.025641	0	0	0	0	0	0	0	0	0	0	0.0333333	0	0	0	0	0	0	0	0	0	0	0	0
STE	0	0.05	0	0	0	0.0769231	0	0	0	0	0	0	0	0	0	0	0.0769231	0	0	0	0	0	0	0	0	0	0	0	0	0	0	0	0	0	0	0	0.0454545	0	0	0	0	0	0	0	0	0	0	0.0714286	0
STI	0	0	0	0	0	0	0	0	0	0	0	0	0	0	0	0	0	0	0	0	0	0	0.214286	0	0.0833333	0	0	0	0	0	0	0.0666667	0	0	0	0	0	0	0	0	0	0	0	0	0	0	0	0	0
STR	0	0	0	0	0	0	0.05	0.0384615	0	0	0	0	0.047619	0	0	0	0	0	0	0	0	0	0	0	0	0	0	0	0	0	0	0	0	0.030303	0	0.0526316	0	0	0	0	0	0	0	0	0	0	0	0	0
TER	0	0	0	0	0.025641	0.03125	0	0	0	0	0	0	0	0.0540541	0	0	0.0625	0	0	0	0	0	0	0	0	0	0	0	0	0	0	0.0277778	0	0	0	0	0	0	0	0	0	0	0	0	0	0	0	0	0
THI	0	0	0	0	0	0.047619	0	0	0	0	0	0	0	0.0384615	0	0.0645161	0.0952381	0	0.0294118	0	0	0	0	0	0	0.025641	0	0.04	0	0	0	0.04	0	0	0	0	0	0	0	0	0.0322581	0	0	0.0416667	0	0	0	0	0
TIL	0	0	0	0	0	0	0	0	0	0	0.1	0	0	0	0	0	0	0.0714286	0.04	0	0	0	0	0	0	0	0	0.0625	0	0	0	0.0625	0	0	0	0	0	0	0	0	0	0	0	0.0666667	0	0	0	0	0
TON	0	0	0	0	0	0	0	0	0	0	0	0	0	0	0.0416667	0	0	0	0	0	0	0	0.047619	0	0	0	0	0	0	0.0454545	0	0	0	0	0	0	0	0	0	0	0	0	0	0	0	0	0	0	0
TRI	0	0	0	0	0	0.0588235	0.0555556	0	0	0	0	0	0	0.0454545	0	0	0	0	0	0	0	0	0	0	0	0	0	0	0	0	0	0	0	0	0.030303	0	0.0384615	0	0	0.030303	0	0	0	0	0	0	0	0	0
TRU	0	0	0	0	0.047619	0	0	0	0	0	0	0	0	0	0	0	0	0	0	0	0	0	0.0588235	0	0	0	0	0	0	0	0	0	0	0	0	0	0	0	0	0	0.125	0.0454545	0	0	0	0	0.166667	0	0
TUP	0	0	0.05	0	0	0	0	0.0384615	0	0	0	0	0	0	0	0	0	0	0	0.027027	0	0	0.181818	0	0	0	0	0	0	0	0	0	0	0.030303	0.0571429	0	0	0	0	0.0285714	0	0	0	0	0	0	0	0	0
YOD	0	0	0	0	0	0	0	0	0	0	0	0	0	0	0	0	0	0.0416667	0	0	0	0	0	0.0434783	0.0869565	0	0	0	0	0	0	0	0	0	0	0	0	0	0	0	0	0	0	0	0	0	0	0	0
YOL	0	0	0	0	0	0.0625	0	0	0	0	0.0333333	0	0	0	0	0	0	0	0	0	0	0	0.0285714	0	0	0.02	0	0	0.0227273	0	0	0.0277778	0	0	0	0	0.0731707	0	0	0	0.047619	0	0	0	0	0	0.0277778	0	0
[truncated: 16 more columns]

## Sheet: Over 2.5m 2019
BaboonID	ARL	ATH	BAM	BIX	BOU	BOX	BRA	BRU	BUR	CAR	CLO	COR	DAN	DAV	DIC	DIL	DIN	ECH	EGO	ELA	EVI	FLE	FUN	GRO	GRU	HEA	HUN	JAC	JOS	LAR	LAT	LOB	LUK	MAN	MEL	MOU	MUR	NAT	NIC	NOR	NOS	PIX	PON	PRA	PRE	RHO	SAC	SAN	SCA
ARL	0	0	0.0555556	0.1	0	0	0	0	0.05	0.0434783	0	0	0	0	0	0	0	0	0	0.0285714	0	0.105263	0	0	0	0	0	0.047619	0	0	0	0	0	0.0322581	0.030303	0.294118	0	0.037037	0.0454545	0.030303	0.037037	0	0	0	0	0	0.047619	0	0
ATH	0	0	0.0454545	0.0833333	0.0714286	0	0	0.0357143	0.0416667	0	0	0.107143	0.130435	0.0769231	0	0	0	0	0.0294118	0.025641	0.037037	0	0.0416667	0	0	0.025641	0	0	0	0.04	0	0.04	0	0.114286	0.027027	0	0	0.16129	0	0.0810811	0	0	0	0	0	0	0	0.0454545	0
BAM	0.0555556	0.0454545	0	0	0.0454545	0	0	0.227273	0.0555556	0.0952381	0	0.0454545	0	0	0	0	0	0	0	0.030303	0	0	0	0.0625	0.0625	0	0	0	0	0.157895	0	0	0	0	0.0322581	0.133333	0	0.04	0.1	0	0.04	0	0	0.0555556	0.0344828	0	0	0	0
BIX	0.1	0.0833333	0	0	0	0.0588235	0	0.0416667	0	0.0434783	0	0	0	0.0454545	0	0.0740741	0.0588235	0	0	0	0	0.157895	0.05	0	0	0	0	0	0.0344828	0.047619	0	0.047619	0.047619	0.0967742	0.242424	0.117647	0	0	0	0	0	0.08	0	0	0.0322581	0.05	0	0	0
BOU	0	0.0714286	0.0454545	0	0	0.047619	0.0454545	0	0	0	0	0	0	0	0	0	0	0	0.0882353	0.025641	0	0	0	0	0.0454545	0	0	0	0	0	0.0454545	0	0.04	0.0285714	0	0.047619	0	0.0322581	0.0384615	0.027027	0.129032	0.0689655	0	0	0	0	0.08	0	0
BOX	0	0	0	0.0588235	0.047619	0	0	0.047619	0	0	0	0	0	0.0526316	0	0	0	0	0.037037	0.03125	0.05	0	0	0	0.133333	0	0	0	0	0	0	0	0	0.0357143	0	0	0	0	0	0.0333333	0	0	0	0	0	0	0	0	0
BRA	0	0	0	0	0.0454545	0	0	0	0.0555556	0	0	0	0	0.1	0	0	0	0	0	0	0	0	0	0	0.0625	0.0606061	0	0.0526316	0	0	0.0625	0.0526316	0	0.0689655	0	0	0	0	0	0	0	0	0	0	0.0689655	0	0	0	0
BRU	0	0.0357143	0.227273	0.0416667	0	0.047619	0	0	0.0833333	0.111111	0	0.0357143	0.0434783	0	0	0.0322581	0	0	0	0	0.0740741	0	0.0416667	0	0	0	0	0	0.030303	0.04	0.0454545	0	0.08	0.0285714	0.0540541	0	0	0	0.0384615	0	0.0322581	0.0344828	0	0.0416667	0	0	0	0	0
BUR	0.05	0.0416667	0.0555556	0	0	0	0.0555556	0.0833333	0	0.0434783	0	0	0.105263	0	0	0	0	0	0	0	0	0	0	0	0	0	0	0	0	0	0	0	0	0.0967742	0.030303	0.176471	0	0.037037	0.227273	0.030303	0.0740741	0	0	0	0	0	0.047619	0	0
CAR	0.0434783	0	0.0952381	0.0434783	0	0	0	0.111111	0.0434783	0	0	0	0	0.08	0	0.1	0	0	0.030303	0.0526316	0	0.272727	0.0434783	0.047619	0	0.0263158	0.0588235	0	0	0	0	0	0.0416667	0	0.0833333	0.05	0	0	0	0.0277778	0	0	0	0	0	0.0434783	0	0.0952381	0
CLO	0	0	0	0	0	0	0	0	0	0	0	0	0.0714286	0.0588235	0.0555556	0	0	0.0714286	0	0	0	0.0714286	0.133333	0	0	0.0333333	0	0	0	0	0	0	0	0	0	0	0	0	0	0	0	0	0	0	0	0	0	0	0
COR	0	0.107143	0.0454545	0	0	0	0	0.0357143	0	0	0	0	0.0434783	0.0384615	0	0	0	0.0434783	0.0294118	0.025641	0	0	0	0	0.0454545	0.025641	0	0	0	0.04	0.0454545	0.04	0	0	0.027027	0	0	0.0645161	0	0.027027	0	0.0344828	0.0454545	0	0.0285714	0	0	0	0
DAN	0	0.130435	0	0	0	0	0	0.0434783	0.105263	0	0.0714286	0.0434783	0	0	0.0454545	0	0	0	0.0344828	0	0.0454545	0	0	0	0	0	0	0	0	0	0	0	0.05	0.1	0.03125	0	0	0	0.047619	0.09375	0	0	0	0	0	0.0526316	0	0.0588235	0
DAV	0	0.0769231	0	0.0454545	0	0.0526316	0.1	0	0	0.08	0.0588235	0.0384615	0	0	0	0	0	0	0	0	0	0	0	0.05	0.05	0	0.125	0	0	0.0434783	0	0.0869565	0	0	0	0	0	0	0	0.0571429	0	0	0	0	0	0.0454545	0	0	0
DIC	0	0	0	0	0	0	0	0	0	0	0.0555556	0	0.0454545	0	0	0	0	0	0	0	0	0	0.0434783	0.047619	0	0	0	0.0416667	0	0	0.047619	0	0	0	0	0	0	0	0.04	0.0277778	0	0.0357143	0	0	0.0294118	0.0434783	0	0.0952381	0
DIL	0	0	0	0.0740741	0	0	0	0.0322581	0	0.1	0	0	0	0	0	0	0	0.0384615	0	0	0.0666667	0	0	0	0	0	0	0	0.0833333	0	0	0	0	0.0526316	0	0	0	0	0.0344828	0.05	0	0.03125	0	0	0	0.037037	0.0714286	0.04	0
DIN	0	0	0	0.0588235	0	0	0	0	0	0	0	0	0	0	0	0	0	0	0	0	0	0	0.117647	0	0	0	0	0	0	0	0	0.0555556	0.111111	0	0	0	0.0434783	0.0416667	0	0	0	0	0.133333	0	0.0357143	0	0.0555556	0	0
ECH	0	0	0	0	0	0	0	0	0	0	0.0714286	0.0434783	0	0	0	0.0384615	0	0	0.0344828	0	0.0454545	0	0	0	0	0	0	0	0	0	0	0	0.05	0.0333333	0.03125	0	0	0	0	0	0	0	0	0.0526316	0	0.0526316	0.05	0	0
EGO	0	0.0294118	0	0	0.0882353	0.037037	0	0	0	0.030303	0	0.0294118	0.0344828	0	0	0	0	0.0344828	0	0.0222222	0	0	0	0	0	0.0666667	0	0	0	0	0.0357143	0	0	0.0487805	0	0.0740741	0	0.027027	0.03125	0.0465116	0	0	0	0	0	0	0	0	0.206897
ELA	0.0285714	0.025641	0.030303	0	0.025641	0.03125	0	0	0	0.0526316	0	0.025641	0	0	0	0	0	0	0.0222222	0	0	0	0	0	0	0.02	0	0	0	0.0277778	0	0	0	0.0434783	0.0208333	0	0	0.047619	0	0.0208333	0.0238095	0	0	0	0.0217391	0	0.0277778	0	0
EVI	0	0.037037	0	0	0	0.05	0	0.0740741	0	0	0	0	0.0454545	0	0	0.0666667	0	0.0454545	0	0	0	0.0454545	0.0434783	0	0	0	0	0	0	0.0416667	0.047619	0.0833333	0.0416667	0.0588235	0.0555556	0.1	0	0.0333333	0	0	0	0	0	0.0434783	0	0.130435	0	0	0
FLE	0.105263	0	0	0.157895	0	0	0	0	0	0.272727	0.0714286	0	0	0	0	0	0	0	0	0	0.0454545	0	0	0	0	0.0294118	0	0	0.0357143	0	0	0	0	0	0.1875	0.0625	0	0	0	0	0	0	0	0	0	0.0526316	0	0	0
FUN	0	0.0416667	0	0.05	0	0	0	0.0416667	0	0.0434783	0.133333	0	0	0	0.0434783	0	0.117647	0	0	0	0.0434783	0	0	0	0	0	0	0	0.0344828	0	0	0.047619	0	0.0322581	0	0	0	0	0	0	0	0	0	0	0	0	0	0.0555556	0
GRO	0	0	0.0625	0	0	0	0	0	0	0.047619	0	0	0	0.05	0.047619	0	0	0	0	0	0	0	0	0	0.0625	0.030303	0	0.105263	0.037037	0	0	0	0	0	0	0	0	0	0	0	0	0	0	0.0555556	0	0	0	0	0
GRU	0	0	0.0625	0	0.0454545	0.133333	0.0625	0	0	0	0	0.0454545	0	0.05	0	0	0	0	0	0	0	0	0	0.0625	0	0	0.0833333	0	0	0	0	0	0	0	0	0	0	0	0	0	0.04	0.0434783	0	0	0	0	0	0	0
HEA	0	0.025641	0	0	0	0	0.0606061	0	0	0.0263158	0.0333333	0.025641	0	0	0	0	0	0	0.0666667	0.02	0	0.0294118	0	0.030303	0	0	0	0	0.0454545	0	0	0.0277778	0	0	0.0625	0	0	0	0	0.0208333	0	0.025	0	0	0	0.0857143	0.0277778	0	0
HUN	0	0	0	0	0	0	0	0	0	0.0588235	0	0	0	0.125	0	0	0	0	0	0	0	0	0	0	0.0833333	0	0	0	0	0.0666667	0.0833333	0	0	0	0	0	0	0	0	0	0	0	0	0	0	0	0	0	0.0769231
JAC	0.047619	0	0	0	0	0	0.0526316	0	0	0	0	0	0	0	0.0416667	0	0	0	0	0	0	0	0	0.105263	0	0	0	0	0	0.0454545	0	0	0	0	0	0	0	0	0	0	0	0	0.0526316	0	0	0.047619	0	0	0
JOS	0	0	0	0.0344828	0	0	0	0.030303	0	0	0	0	0	0	0	0.0833333	0	0	0	0	0	0.0357143	0.0344828	0.037037	0	0.0454545	0	0	0	0.0333333	0	0	0	0	0	0	0	0	0	0	0	0	0.037037	0	0	0	0	0	0
LAR	0	0.04	0.157895	0.047619	0	0	0	0.04	0	0	0	0.04	0	0.0434783	0	0	0	0	0	0.0277778	0.0416667	0	0	0	0	0	0.0666667	0.0454545	0.0333333	0	0.157895	0.272727	0.227273	0	0	0	0	0	0	0.0588235	0.0357143	0	0	0	0	0.047619	0	0.0526316	0
LAT	0	0	0	0	0.0454545	0	0.0625	0.0454545	0	0	0	0.0454545	0	0	0.047619	0	0	0	0.0357143	0	0.047619	0	0	0	0	0	0.0833333	0	0	0.157895	0	0.157895	0.105263	0	0	0	0	0	0.1	0.0967742	0	0.0434783	0	0	0	0	0.0526316	0	0
LOB	0	0.04	0	0.047619	0	0	0.0526316	0	0	0	0	0.04	0	0.0869565	0	0	0.0555556	0	0	0	0.0833333	0	0.047619	0	0	0.0277778	0	0	0	0.272727	0.157895	0	0.227273	0	0.0882353	0	0	0	0	0.0294118	0	0.0384615	0.0526316	0	0	0.047619	0	0	0
LUK	0	0	0	0.047619	0.04	0	0	0.08	0	0.0416667	0	0	0.05	0	0	0	0.111111	0.05	0	0	0.0416667	0	0	0	0	0	0	0	0	0.227273	0.105263	0.227273	0	0	0.0294118	0	0.037037	0	0.0869565	0.0588235	0.0357143	0	0	0.047619	0	0	0	0	0
MAN	0.0322581	0.114286	0	0.0967742	0.0285714	0.0357143	0.0689655	0.0285714	0.0967742	0	0	0	0.1	0	0	0.0526316	0	0.0333333	0.0487805	0.0434783	0.0588235	0	0.0322581	0	0	0	0	0	0	0	0	0	0	0	0.0227273	0	0	0.105263	0.030303	0.0227273	0	0.0555556	0	0.0322581	0.0238095	0	0	0	0.0333333
MEL	0.030303	0.027027	0.0322581	0.242424	0	0	0	0.0540541	0.030303	0.0833333	0	0.027027	0.03125	0	0	0	0	0.03125	0	0.0208333	0.0555556	0.1875	0	0	0	0.0625	0	0	0	0	0	0.0882353	0.0294118	0.0227273	0	0.0333333	0	0	0	0.0217391	0.025	0.131579	0	0	0	0.030303	0	0.0322581	0
MOU	0.294118	0	0.133333	0.117647	0.047619	0	0	0	0.176471	0.05	0	0	0	0	0	0	0	0	0.0740741	0	0.1	0.0625	0	0	0	0	0	0	0	0	0	0	0	0	0.0333333	0	0	0	0	0	0	0.0454545	0	0	0	0	0.0555556	0	0
MUR	0	0	0	0	0	0	0	0	0	0	0	0	0	0	0	0	0.0434783	0	0	0	0	0	0	0	0	0	0	0	0	0	0	0	0.037037	0	0	0	0	0	0	0	0	0	0	0.0384615	0	0	0	0	0
NAT	0.037037	0.16129	0.04	0	0.0322581	0	0	0	0.037037	0	0	0.0645161	0	0	0	0	0.0416667	0	0.027027	0.047619	0.0333333	0	0	0	0	0	0	0	0	0	0	0	0	0.105263	0	0	0	0	0.0344828	0.1	0	0	0	0	0	0	0	0	0.0384615
NIC	0.0454545	0	0.1	0	0.0384615	0	0	0.0384615	0.227273	0	0	0	0.047619	0	0.04	0.0344828	0	0	0.03125	0	0	0	0	0	0	0	0	0	0	0	0.1	0	0.0869565	0.030303	0	0	0	0.0344828	0	0.0857143	0.0689655	0	0	0	0.030303	0.0454545	0	0	0
NOR	0.030303	0.0810811	0	0	0.027027	0.0333333	0	0	0.030303	0.0277778	0	0.027027	0.09375	0.0571429	0.0277778	0.05	0	0	0.0465116	0.0208333	0	0	0	0	0	0.0208333	0	0	0	0.0588235	0.0967742	0.0294118	0.0588235	0.0227273	0.0217391	0	0	0.1	0.0857143	0	0.05	0	0	0	0.340909	0	0	0	0
NOS	0.037037	0	0.04	0	0.129032	0	0	0.0322581	0.0740741	0	0	0	0	0	0	0	0	0	0	0.0238095	0	0	0	0	0.04	0	0	0	0	0.0357143	0	0	0.0357143	0	0.025	0	0	0	0.0689655	0.05	0	0.03125	0.12	0	0	0	0	0.04	0
PIX	0	0	0	0.08	0.0689655	0	0	0.0344828	0	0	0	0.0344828	0	0	0.0357143	0.03125	0	0	0	0	0	0	0	0	0.0434783	0.025	0	0	0	0	0.0434783	0.0384615	0	0.0555556	0.131579	0.0454545	0	0	0	0	0.03125	0	0.0869565	0	0.138889	0	0	0	0
PON	0	0	0	0	0	0	0	0	0	0	0	0.0454545	0	0	0	0	0.133333	0	0	0	0	0	0	0	0	0	0	0.0526316	0.037037	0	0	0.0526316	0	0	0	0	0	0	0	0	0.12	0.0869565	0	0	0	0	0	0	0
PRA	0	0	0.0555556	0	0	0	0	0.0416667	0	0	0	0	0	0	0	0	0	0.0526316	0	0	0.0434783	0	0	0.0555556	0	0	0	0	0	0	0	0	0.047619	0.0322581	0	0	0.0384615	0	0	0	0	0	0	0	0	0	0	0.0555556	0
PRE	0	0	0.0344828	0.0322581	0	0	0.0689655	0	0	0	0	0.0285714	0	0	0.0294118	0	0.0357143	0	0	0.0217391	0	0	0	0	0	0	0	0	0	0	0	0	0	0.0238095	0	0	0	0	0.030303	0.340909	0	0.138889	0	0	0	0	0	0	0
RHO	0	0	0	0.05	0	0	0	0	0	0.0434783	0	0	0.0526316	0.0454545	0.0434783	0.037037	0	0.0526316	0	0	0.130435	0.0526316	0	0	0	0.0857143	0	0.047619	0	0.047619	0	0.047619	0	0	0.030303	0	0	0	0.0454545	0	0	0	0	0	0	0	0	0	0
SAC	0.047619	0	0	0	0.08	0	0	0	0.047619	0	0	0	0	0	0	0.0714286	0.0555556	0.05	0	0.0277778	0	0	0	0	0	0.0277778	0	0	0	0	0.0526316	0	0	0	0	0.0555556	0	0	0	0	0	0	0	0	0	0	0	0.0526316	0
SAN	0	0.0454545	0	0	0	0	0	0	0	0.0952381	0	0	0.0588235	0	0.0952381	0.04	0	0	0	0	0	0	0.0555556	0	0	0	0	0	0	0.0526316	0	0	0	0	0.0322581	0	0	0	0	0	0.04	0	0	0.0555556	0	0	0.0526316	0	0
SCA	0	0	0	0	0	0	0	0	0	0	0	0	0	0	0	0	0	0	0.206897	0	0	0	0	0	0	0	0.0769231	0	0	0	0	0	0	0.0333333	0	0	0	0.0384615	0	0	0	0	0	0	0	0	0	0	0
SCO	0	0	0	0	0	0	0	0	0	0	0	0	0.0526316	0	0	0.037037	0	0.0526316	0.0333333	0	0	0	0.05	0	0	0	0	0	0	0.047619	0	0	0	0	0.0606061	0	0	0	0	0	0	0	0.0555556	0	0.0322581	0	0.047619	0	0
SEX	0	0	0	0	0.0294118	0.037037	0.0714286	0	0.0666667	0	0	0.117647	0	0	0	0	0	0	0.025	0	0.030303	0	0	0	0.0357143	0	0	0.0645161	0	0.0645161	0.0357143	0.0322581	0.0322581	0.0487805	0	0	0	0.027027	0.03125	0.0232558	0	0	0	0	0.0243902	0	0	0	0
SIL	0.190476	0	0	0.0952381	0	0	0	0	0	0	0	0	0.05	0	0	0	0.0555556	0	0	0	0.0833333	0.1	0	0	0	0	0	0	0	0	0.0526316	0	0	0.03125	0.147059	0	0	0	0.0434783	0	0.0357143	0	0	0	0	0	0	0	0
SLI	0	0	0	0	0.0357143	0	0.0454545	0	0	0.037037	0	0.0357143	0	0.0384615	0	0.0322581	0	0	0	0	0.148148	0	0	0	0.0454545	0.025641	0	0	0	0	0	0.04	0	0	0.027027	0	0.0333333	0	0	0	0.0322581	0	0	0	0	0	0.04	0	0
STE	0	0.05	0	0	0	0.0769231	0.0714286	0.05	0	0	0	0	0	0	0.105263	0	0.0769231	0	0	0	0	0	0.0625	0.0714286	0	0	0	0	0	0	0	0	0	0	0.0344828	0.0769231	0.0454545	0	0	0	0	0.047619	0	0	0	0.0625	0	0.0714286	0
STI	0	0	0	0	0	0	0	0	0	0	0	0	0	0.0625	0	0	0	0	0	0	0	0	0.285714	0	0.0833333	0	0	0	0	0	0	0.0666667	0	0	0	0	0	0	0	0	0	0	0	0	0.04	0	0	0.0833333	0
STR	0	0	0	0.0454545	0	0	0.05	0.0384615	0	0.04	0	0	0.047619	0	0	0	0	0	0.03125	0	0	0	0	0.05	0	0	0	0	0	0	0	0	0	0.030303	0.0285714	0.105263	0.0357143	0	0	0	0.0344828	0	0	0	0	0	0.0434783	0	0
TER	0	0	0	0	0.025641	0.03125	0	0	0.0285714	0	0	0	0	0.0540541	0	0	0.0625	0	0	0	0	0	0.0571429	0	0	0	0	0	0	0	0	0.0555556	0	0	0	0	0	0	0	0.0208333	0	0	0	0	0	0	0	0	0
THI	0	0	0	0	0	0.047619	0.0454545	0	0	0.037037	0	0	0	0.0384615	0	0.0645161	0.0952381	0	0.0294118	0	0	0	0	0	0	0.025641	0.0555556	0.08	0	0	0	0.04	0	0	0	0	0	0	0	0	0.0322581	0	0	0.0416667	0	0.0416667	0	0	0
TIL	0	0	0	0	0	0	0	0	0	0	0.1	0	0	0	0.0555556	0	0	0.0714286	0.12	0	0	0	0	0	0	0	0	0.0625	0	0	0	0.0625	0	0	0	0	0	0	0	0	0	0	0	0.0666667	0	0	0	0.0769231	0
TON	0	0.04	0	0	0	0	0	0	0	0	0	0	0	0	0.0416667	0	0	0	0	0	0	0	0.0952381	0	0	0	0	0	0	0.0454545	0	0	0	0	0	0	0	0	0	0.0294118	0	0	0	0	0	0	0	0	0
TRI	0	0	0	0.05	0	0.0588235	0.0555556	0	0.05	0	0	0	0	0.0909091	0	0.037037	0.0588235	0	0	0	0	0	0	0	0	0	0	0	0	0.047619	0.0555556	0.047619	0	0	0.0606061	0	0.0384615	0	0	0.030303	0	0	0	0	0	0	0.047619	0	0
TRU	0	0	0	0.0588235	0.047619	0	0	0	0	0	0	0.047619	0	0.0526316	0	0	0	0	0	0	0	0	0.0588235	0	0	0.03125	0	0	0	0	0.0666667	0	0	0	0	0	0	0	0	0	0.208333	0.0454545	0	0	0	0	0.166667	0	0
TUP	0	0.0384615	0.05	0.0909091	0	0	0.05	0.0384615	0	0.04	0.0588235	0	0	0	0.04	0	0.0526316	0	0.03125	0.027027	0.04	0	0.227273	0	0	0	0	0	0	0	0	0	0	0.030303	0.0857143	0	0	0.0344828	0	0.0285714	0	0	0	0	0	0	0	0	0
YOD	0	0	0	0	0	0.0454545	0	0.0344828	0	0	0.1	0	0	0	0	0	0	0.0416667	0.0285714	0	0	0	0	0.0434783	0.0869565	0	0	0	0	0.0384615	0	0	0	0	0	0	0.0322581	0	0	0	0	0	0	0	0	0	0	0	0
YOL	0	0	0	0	0	0.0625	0	0	0	0	0.0666667	0	0	0	0	0	0	0	0.0444444	0.02	0.0263158	0.0294118	0.0285714	0	0	0.02	0	0	0.0454545	0.0277778	0	0.0555556	0	0	0	0	0.097561	0.0238095	0	0	0.047619	0	0	0	0	0	0.0833333	0	0.0294118
[truncated: 16 more columns]

## Sheet: Over 5m 2019
BaboonID	ARL	ATH	BAM	BIX	BOU	BOX	BRA	BRU	BUR	CAR	CLO	COR	DAN	DAV	DIC	DIL	DIN	ECH	EGO	ELA	EVI	FLE	FUN	GRO	GRU	HEA	HUN	JAC	JOS	LAR	LAT	LOB	LUK	MAN	MEL	MOU	MUR	NAT	NIC	NOR	NOS	PIX	PON	PRA	PRE	RHO	SAC	SAN	SCA
ARL	0	0	0.0555556	0.15	0.0833333	0	0	0.0416667	0.1	0.0434783	0	0	0	0	0	0	0.0588235	0	0	0.0285714	0	0.105263	0	0	0	0	0	0.047619	0	0.047619	0.0555556	0	0	0.0322581	0.121212	0.294118	0	0.037037	0.0454545	0.030303	0.037037	0.04	0	0	0	0	0.047619	0.0555556	0
ATH	0	0	0.0454545	0.125	0.107143	0	0	0.0357143	0.125	0	0.0526316	0.107143	0.217391	0.0769231	0.037037	0	0	0	0.0294118	0.0512821	0.037037	0	0.0416667	0	0.0454545	0.025641	0	0	0	0.04	0	0.04	0.04	0.171429	0.027027	0.047619	0	0.193548	0.0384615	0.162162	0	0.103448	0	0	0.0571429	0	0.04	0.0454545	0
BAM	0.0555556	0.0454545	0	0.0555556	0.0909091	0	0.0625	0.272727	0.0555556	0.0952381	0	0.0454545	0.176471	0	0	0	0.133333	0	0	0.030303	0.047619	0.0588235	0	0.1875	0.0625	0	0	0	0.037037	0.210526	0.0625	0.105263	0	0	0.0322581	0.2	0	0.04	0.1	0.0645161	0.08	0	0.0625	0.111111	0.0344828	0	0	0	0
BIX	0.15	0.125	0.0555556	0	0	0.0588235	0	0.0416667	0.05	0.0869565	0	0	0.0526316	0.0454545	0	0.0740741	0.0588235	0.105263	0	0	0.0434783	0.157895	0.15	0.0555556	0.0555556	0	0	0.047619	0.0344828	0.0952381	0	0.0952381	0.047619	0.0967742	0.272727	0.117647	0	0	0.0454545	0	0	0.08	0	0	0.0967742	0.1	0	0	0
BOU	0.0833333	0.107143	0.0909091	0	0	0.0952381	0.0909091	0	0	0	0	0	0	0	0.037037	0	0	0	0.117647	0.0512821	0	0	0.0416667	0	0.0909091	0	0	0.04	0	0	0.0454545	0.04	0.04	0.0571429	0.027027	0.047619	0	0.0322581	0.0384615	0.027027	0.16129	0.0689655	0	0	0	0	0.08	0	0
BOX	0	0	0	0.0588235	0.0952381	0	0	0.047619	0	0	0	0	0	0.157895	0	0.0833333	0	0	0.0740741	0.03125	0.05	0	0	0	0.133333	0	0	0	0	0	0.0666667	0	0.0555556	0.0357143	0.0333333	0	0.0434783	0	0	0.0333333	0.0416667	0	0	0	0	0	0	0.0666667	0
BRA	0	0	0.0625	0	0.0909091	0	0	0	0.0555556	0	0	0	0	0.15	0	0	0	0	0.0357143	0.030303	0	0	0	0	0.0625	0.0909091	0.0833333	0.0526316	0	0	0.0625	0.0526316	0	0.172414	0	0	0	0	0	0.0322581	0	0.0434783	0	0	0.0689655	0	0	0	0
BRU	0.0416667	0.0357143	0.272727	0.0416667	0	0.047619	0	0	0.0833333	0.111111	0	0.0357143	0.0434783	0	0.037037	0.0645161	0.0952381	0	0	0	0.0740741	0.130435	0.0416667	0	0	0.025641	0	0.04	0.030303	0.08	0.0909091	0	0.12	0.0571429	0.0540541	0	0	0	0.115385	0.027027	0.0322581	0.0689655	0.0454545	0.0416667	0.0571429	0	0	0	0
BUR	0.1	0.125	0.0555556	0.05	0	0	0.0555556	0.0833333	0	0.130435	0	0	0.105263	0.0454545	0	0	0	0	0	0	0	0.0526316	0.05	0	0	0	0	0.047619	0	0	0.0555556	0	0	0.16129	0.0606061	0.235294	0	0.0740741	0.454545	0.0606061	0.148148	0	0	0	0.0967742	0	0.142857	0	0.0526316
CAR	0.0434783	0	0.0952381	0.0869565	0	0	0	0.111111	0.130435	0	0	0	0	0.08	0	0.1	0	0	0.0606061	0.0526316	0	0.272727	0.0869565	0.047619	0	0.0263158	0.0588235	0	0	0.0833333	0	0.0416667	0.0416667	0	0.222222	0.1	0	0	0.04	0.0277778	0	0.0714286	0	0	0	0.0434783	0.0416667	0.0952381	0
CLO	0	0.0526316	0	0	0	0	0	0	0	0	0	0	0.0714286	0.0588235	0.111111	0.0454545	0.0833333	0.142857	0.04	0	0	0.0714286	0.133333	0.0769231	0.0769231	0.0333333	0	0	0.0416667	0	0	0	0	0	0	0	0.047619	0.0454545	0	0	0	0	0	0.0666667	0.0384615	0	0.0625	0.0769231	0
COR	0	0.107143	0.0454545	0	0	0	0	0.0357143	0	0	0	0	0.0869565	0.0384615	0.037037	0	0.0952381	0.0434783	0.0294118	0.025641	0	0	0	0	0.0454545	0.0512821	0.0555556	0	0	0.16	0.0454545	0.12	0.04	0.0571429	0.027027	0	0	0.129032	0.0769231	0.0540541	0	0.103448	0.0909091	0	0.0571429	0	0.04	0	0
DAN	0	0.217391	0.176471	0.0526316	0	0	0	0.0434783	0.105263	0	0.0714286	0.0869565	0	0	0.0454545	0.0769231	0	0	0.0689655	0.0294118	0.0454545	0	0	0.117647	0	0	0	0	0	0	0	0	0.1	0.133333	0.03125	0.125	0	0.0384615	0.0952381	0.15625	0	0.0833333	0.0588235	0	0.0333333	0.0526316	0	0.117647	0
DAV	0	0.0769231	0	0.0454545	0	0.157895	0.15	0	0.0454545	0.08	0.0588235	0.0384615	0	0	0	0.0344828	0	0	0	0	0.04	0	0	0.05	0.05	0	0.125	0	0	0.0869565	0	0.130435	0	0.030303	0	0	0	0.0344828	0.0833333	0.0571429	0	0	0	0	0	0.0909091	0	0	0
DIC	0	0.037037	0	0	0.037037	0	0	0.037037	0	0	0.111111	0.037037	0.0454545	0	0	0	0	0	0	0.0263158	0	0	0.0434783	0.047619	0	0.0263158	0	0.0416667	0.0625	0.0416667	0.047619	0	0	0	0	0.05	0	0.0333333	0.08	0.0277778	0	0.0357143	0	0.0434783	0.0294118	0.0434783	0.0416667	0.0952381	0
DIL	0	0	0	0.0740741	0	0.0833333	0	0.0645161	0	0.1	0.0454545	0	0.0769231	0.0344828	0	0	0.0416667	0.0769231	0	0	0.1	0	0	0	0	0.047619	0	0.0714286	0.0833333	0.0714286	0.08	0.0714286	0.0714286	0.131579	0	0.0416667	0	0.0588235	0.0344828	0.05	0	0.03125	0	0.037037	0.0263158	0.0740741	0.0714286	0.08	0
DIN	0.0588235	0	0.133333	0.0588235	0	0	0	0.0952381	0	0	0.0833333	0.0952381	0	0	0	0.0416667	0	0.0625	0	0	0	0	0.117647	0.0666667	0	0	0.0909091	0	0.0384615	0	0	0.111111	0.111111	0.0357143	0.0333333	0.0714286	0.0434783	0.0833333	0	0	0.0416667	0	0.133333	0	0.0714286	0	0.0555556	0	0
ECH	0	0	0	0.105263	0	0	0	0	0	0	0.142857	0.0434783	0	0	0	0.0769231	0.0625	0	0.0344828	0	0.0454545	0	0.0526316	0	0	0	0	0.05	0.0357143	0	0	0.05	0.05	0.0333333	0.03125	0	0	0	0.047619	0	0	0	0	0.0526316	0	0.0526316	0.05	0.0588235	0.0555556
EGO	0	0.0294118	0	0	0.117647	0.0740741	0.0357143	0	0	0.0606061	0.04	0.0294118	0.0689655	0	0	0	0	0.0344828	0	0.0222222	0	0	0	0	0	0.0888889	0	0.0322581	0	0	0.0357143	0	0	0.0487805	0	0.0740741	0.0277778	0.027027	0.0625	0.0697674	0	0	0.0357143	0	0	0	0	0.0714286	0.206897
ELA	0.0285714	0.0512821	0.030303	0	0.0512821	0.03125	0.030303	0	0	0.0526316	0	0.025641	0.0294118	0	0.0263158	0	0	0	0.0222222	0	0.0263158	0	0.0285714	0	0	0.04	0.0344828	0	0.0227273	0.0277778	0.030303	0	0.111111	0.0652174	0.0208333	0	0	0.047619	0.027027	0.0416667	0.047619	0	0	0	0.0434783	0.0285714	0.0277778	0.030303	0
EVI	0	0.037037	0.047619	0.0434783	0	0.05	0	0.0740741	0	0	0	0	0.0454545	0.04	0	0.1	0	0.0454545	0	0.0263158	0	0.0454545	0.0434783	0	0	0	0	0	0	0.0833333	0.0952381	0.0833333	0.0833333	0.0588235	0.0833333	0.1	0	0.0333333	0	0.0277778	0	0	0	0.0434783	0.0294118	0.173913	0	0.047619	0
FLE	0.105263	0	0.0588235	0.157895	0	0	0	0.130435	0.0526316	0.272727	0.0714286	0	0	0	0	0	0	0	0	0	0.0454545	0	0	0	0	0.0294118	0	0.05	0.0357143	0.05	0.0588235	0.05	0	0	0.25	0.25	0	0	0.0952381	0	0	0	0.0588235	0	0.0333333	0.0526316	0	0	0
FUN	0	0.0416667	0	0.15	0.0416667	0	0	0.0416667	0.05	0.0869565	0.133333	0	0	0	0.0434783	0	0.117647	0.0526316	0	0.0285714	0.0434783	0	0	0	0	0	0	0	0.0344828	0	0	0.047619	0	0.0645161	0	0.0588235	0	0.037037	0.0454545	0	0.037037	0.08	0	0.05	0	0	0	0.0555556	0
GRO	0	0	0.1875	0.0555556	0	0	0	0	0	0.047619	0.0769231	0	0.117647	0.05	0.047619	0	0.0666667	0	0	0	0	0	0	0	0.0625	0.030303	0	0.105263	0.037037	0	0.0625	0	0.0526316	0	0	0	0.0416667	0	0	0	0	0	0.125	0.0555556	0	0	0	0	0
GRU	0	0.0454545	0.0625	0.0555556	0.0909091	0.133333	0.0625	0	0	0	0.0769231	0.0454545	0	0.05	0	0	0	0	0	0	0	0	0	0.0625	0	0	0.0833333	0	0	0	0	0	0	0	0.0322581	0	0	0	0	0	0.04	0.0434783	0	0	0	0.0555556	0.0526316	0	0
HEA	0	0.025641	0	0	0	0	0.0909091	0.025641	0	0.0263158	0.0333333	0.0512821	0	0	0.0263158	0.047619	0	0	0.0888889	0.04	0	0.0294118	0	0.030303	0	0	0.0344828	0	0.0681818	0	0	0.0277778	0	0	0.0625	0	0.0243902	0.0238095	0	0.0208333	0	0.025	0	0	0	0.142857	0.0277778	0.030303	0.0294118
HUN	0	0	0	0	0	0	0.0833333	0	0	0.0588235	0	0.0555556	0	0.125	0	0	0.0909091	0	0	0.0344828	0	0	0	0	0.0833333	0.0344828	0	0.0666667	0	0.133333	0.0833333	0	0	0	0.037037	0	0	0.190476	0.0625	0	0	0	0	0	0	0	0	0	0.153846
JAC	0.047619	0	0	0.047619	0.04	0	0.0526316	0.04	0.047619	0	0	0	0	0	0.0416667	0.0714286	0	0.05	0.0322581	0	0	0.05	0	0.105263	0	0	0.0666667	0	0	0.0454545	0	0	0	0	0	0.0555556	0	0	0	0.0294118	0	0	0.0526316	0	0	0.0952381	0	0.105263	0
JOS	0	0	0.037037	0.0344828	0	0	0	0.030303	0	0	0.0416667	0	0	0	0.0625	0.0833333	0.0384615	0.0357143	0	0.0227273	0	0.0357143	0.0344828	0.037037	0	0.0681818	0	0	0	0.0333333	0	0	0.0666667	0	0	0	0	0	0	0.0238095	0	0	0.037037	0	0	0	0.0333333	0	0
LAR	0.047619	0.04	0.210526	0.0952381	0	0	0	0.08	0	0.0833333	0	0.16	0	0.0869565	0.0416667	0.0714286	0	0	0	0.0277778	0.0833333	0.05	0	0	0	0	0.133333	0.0454545	0.0333333	0	0.263158	0.272727	0.227273	0	0.0294118	0.0555556	0	0.0357143	0.0434783	0.0882353	0.0357143	0	0	0	0	0.047619	0.0454545	0.105263	0
LAT	0.0555556	0	0.0625	0	0.0454545	0.0666667	0.0625	0.0909091	0.0555556	0	0	0.0454545	0	0	0.047619	0.08	0	0	0.0357143	0.030303	0.0952381	0.0588235	0	0.0625	0	0	0.0833333	0	0	0.263158	0	0.157895	0.157895	0	0	0	0	0.04	0.15	0.0967742	0	0.0434783	0.125	0.111111	0.0344828	0	0.0526316	0	0
LOB	0	0.04	0.105263	0.0952381	0.04	0	0.0526316	0	0	0.0416667	0	0.12	0	0.130435	0	0.0714286	0.111111	0.05	0	0	0.0833333	0.05	0.047619	0	0	0.0277778	0	0	0	0.272727	0.157895	0	0.227273	0.03125	0.147059	0	0	0	0	0.0294118	0	0.115385	0.0526316	0	0	0.0952381	0	0	0
LUK	0	0.04	0	0.047619	0.04	0.0555556	0	0.12	0	0.0416667	0	0.04	0.1	0	0	0.0714286	0.111111	0.05	0	0.111111	0.0833333	0	0	0.0526316	0	0	0	0	0.0666667	0.227273	0.157895	0.227273	0	0	0.0294118	0	0.037037	0	0.0869565	0.117647	0.0357143	0	0.0526316	0.0952381	0.03125	0.047619	0.0454545	0.0526316	0.05
MAN	0.0322581	0.171429	0	0.0967742	0.0571429	0.0357143	0.172414	0.0571429	0.16129	0	0	0.0571429	0.133333	0.030303	0	0.131579	0.0357143	0.0333333	0.0487805	0.0652174	0.0588235	0	0.0645161	0	0	0	0	0	0	0	0	0.03125	0	0	0.0454545	0	0.027027	0.131579	0.121212	0.0909091	0.0526316	0.0555556	0	0.0967742	0.0714286	0	0.0625	0	0.0333333
MEL	0.121212	0.027027	0.0322581	0.272727	0.027027	0.0333333	0	0.0540541	0.0606061	0.222222	0	0.027027	0.03125	0	0	0	0.0333333	0.03125	0	0.0208333	0.0833333	0.25	0	0	0.0322581	0.0625	0.037037	0	0	0.0294118	0	0.147059	0.0294118	0.0454545	0	0.133333	0	0	0	0.0217391	0.025	0.184211	0	0	0.0227273	0.030303	0	0.0322581	0
MOU	0.294118	0.047619	0.2	0.117647	0.047619	0	0	0	0.235294	0.1	0	0	0.125	0	0.05	0.0416667	0.0714286	0	0.0740741	0	0.1	0.25	0.0588235	0	0	0	0	0.0555556	0	0.0555556	0	0	0	0	0.133333	0	0	0	0.0526316	0.0333333	0.0416667	0.0454545	0	0	0	0	0.111111	0	0
MUR	0	0	0	0	0	0.0434783	0	0	0	0	0.047619	0	0	0	0	0	0.0434783	0	0.0277778	0	0	0	0	0.0416667	0	0.0243902	0	0	0	0	0	0	0.037037	0.027027	0	0	0	0	0	0	0	0	0	0.0769231	0	0	0.037037	0	0
NAT	0.037037	0.193548	0.04	0	0.0322581	0	0	0	0.0740741	0	0.0454545	0.129032	0.0384615	0.0344828	0.0333333	0.0588235	0.0833333	0	0.027027	0.047619	0.0333333	0	0.037037	0	0	0.0238095	0.190476	0	0	0.0357143	0.04	0	0	0.131579	0	0	0	0	0.103448	0.125	0	0	0	0	0.0526316	0.037037	0	0.04	0.0769231
NIC	0.0454545	0.0384615	0.1	0.0454545	0.0384615	0	0	0.115385	0.454545	0.04	0	0.0769231	0.0952381	0.0833333	0.08	0.0344828	0	0.047619	0.0625	0.027027	0	0.0952381	0.0454545	0	0	0	0.0625	0	0	0.0434783	0.15	0	0.0869565	0.121212	0	0.0526316	0	0.103448	0	0.2	0.137931	0	0	0	0.0606061	0.0454545	0.0434783	0	0
NOR	0.030303	0.162162	0.0645161	0	0.027027	0.0333333	0.0322581	0.027027	0.0606061	0.0277778	0	0.0540541	0.15625	0.0571429	0.0277778	0.05	0	0	0.0697674	0.0416667	0.0277778	0	0	0	0	0.0208333	0	0.0294118	0.0238095	0.0882353	0.0967742	0.0294118	0.117647	0.0909091	0.0217391	0.0333333	0	0.125	0.2	0	0.075	0	0.0322581	0	0.386364	0	0.0294118	0	0
NOS	0.037037	0	0.08	0	0.16129	0.0416667	0	0.0322581	0.148148	0	0	0	0	0	0	0	0.0416667	0	0	0.047619	0	0	0.037037	0	0.04	0	0	0	0	0.0357143	0	0	0.0357143	0.0526316	0.025	0.0416667	0	0	0.137931	0.075	0	0.09375	0.12	0	0	0	0	0.04	0.0384615
PIX	0.04	0.103448	0	0.08	0.0689655	0	0.0434783	0.0689655	0	0.0714286	0	0.103448	0.0833333	0	0.0357143	0.03125	0	0	0	0	0	0	0.08	0	0.0434783	0.025	0	0	0	0	0.0434783	0.115385	0	0.0555556	0.184211	0.0454545	0	0	0	0	0.09375	0	0.0869565	0	0.138889	0	0.0384615	0	0
PON	0	0	0.0625	0	0	0	0	0.0454545	0	0	0	0.0909091	0.0588235	0	0	0	0.133333	0	0.0357143	0	0	0.0588235	0	0.125	0	0	0	0.0526316	0.037037	0	0.125	0.0526316	0.0526316	0	0	0	0	0	0	0.0322581	0.12	0.0869565	0	0	0	0.0555556	0	0.0625	0.0588235
PRA	0	0	0.111111	0	0	0	0	0.0416667	0	0	0.0666667	0	0	0	0.0434783	0.037037	0	0.0526316	0	0	0.0434783	0	0.05	0.0555556	0	0	0	0	0	0	0.111111	0	0.0952381	0.0967742	0	0	0.0769231	0	0	0	0	0	0	0	0	0	0	0.0555556	0
PRE	0	0.0571429	0.0344828	0.0967742	0	0	0.0689655	0.0571429	0.0967742	0	0.0384615	0.0571429	0.0333333	0	0.0294118	0.0263158	0.0714286	0	0	0.0434783	0.0294118	0.0333333	0	0	0	0	0	0	0	0	0.0344828	0	0.03125	0.0714286	0.0227273	0	0	0.0526316	0.0606061	0.386364	0	0.138889	0	0	0	0	0	0	0
RHO	0	0	0	0.1	0	0	0	0	0	0.0434783	0	0	0.0526316	0.0909091	0.0434783	0.0740741	0	0.0526316	0	0.0285714	0.173913	0.0526316	0	0	0.0555556	0.142857	0	0.0952381	0	0.047619	0	0.0952381	0.047619	0	0.030303	0	0	0.037037	0.0454545	0	0	0	0.0555556	0	0	0	0	0	0
SAC	0.047619	0.04	0	0	0.08	0	0	0	0.142857	0.0416667	0.0625	0.04	0	0	0.0416667	0.0714286	0.0555556	0.05	0	0.0277778	0	0	0	0	0.0526316	0.0277778	0	0	0.0333333	0.0454545	0.0526316	0	0.0454545	0.0625	0	0.111111	0.037037	0	0.0434783	0.0294118	0	0.0384615	0	0	0	0	0	0.0526316	0
SAN	0.0555556	0.0454545	0	0	0	0.0666667	0	0	0	0.0952381	0.0769231	0	0.117647	0	0.0952381	0.08	0	0.0588235	0.0714286	0.030303	0.047619	0	0.0555556	0	0	0.030303	0	0.105263	0	0.105263	0	0	0.0526316	0	0.0322581	0	0	0.04	0	0	0.04	0	0.0625	0.0555556	0	0	0.0526316	0	0.0588235
SCA	0	0	0	0	0	0	0	0	0.0526316	0	0	0	0	0	0	0	0	0.0555556	0.206897	0	0	0	0	0	0	0.0294118	0.153846	0	0	0	0	0	0.05	0.0333333	0	0	0	0.0769231	0	0	0.0384615	0	0.0588235	0	0	0	0	0.0588235	0
SCO	0	0	0	0.05	0	0	0.111111	0	0.1	0	0.0666667	0	0.105263	0	0	0.0740741	0.0588235	0.0526316	0.0333333	0.0285714	0.0434783	0	0.1	0	0	0.0571429	0	0.047619	0	0.0952381	0	0.0952381	0	0	0.0909091	0	0	0	0	0	0.111111	0	0.0555556	0.05	0.0322581	0	0.0952381	0	0
SEX	0	0	0	0.0333333	0.0588235	0.037037	0.0714286	0.0294118	0.0666667	0	0.04	0.117647	0.0344828	0	0	0.027027	0	0	0.075	0.0222222	0.0606061	0	0	0	0.0357143	0	0	0.0645161	0.0512821	0.0967742	0.0714286	0.0645161	0.0645161	0.0731707	0.0232558	0.037037	0	0.027027	0.0625	0.0465116	0	0	0	0	0.0243902	0	0	0	0
SIL	0.190476	0.08	0.0526316	0.190476	0	0.0555556	0	0	0	0.0416667	0	0	0.05	0	0	0	0.0555556	0	0	0	0.125	0.1	0	0	0	0	0	0	0	0	0.0526316	0.0454545	0.0454545	0.0625	0.205882	0	0	0	0.0434783	0	0.0357143	0.0384615	0.0526316	0	0	0	0	0	0
SLI	0	0.0357143	0	0.0416667	0.0714286	0.0952381	0.0454545	0.0357143	0	0.037037	0	0.0357143	0	0.0769231	0	0.0322581	0	0	0.0294118	0	0.148148	0	0	0.0909091	0.0909091	0.025641	0	0	0	0	0	0.04	0	0	0.0540541	0	0.0666667	0	0	0	0.0322581	0	0	0	0	0	0.04	0	0
STE	0	0.1	0	0	0	0.0769231	0.0714286	0.05	0.0625	0	0	0.05	0	0	0.105263	0.0434783	0.0769231	0.0666667	0	0	0	0.0666667	0.0625	0.142857	0	0	0	0	0	0.0588235	0	0	0	0.037037	0.0344828	0.0769231	0.0454545	0	0.0555556	0	0	0.047619	0	0.0625	0	0.0625	0	0.0714286	0
STI	0	0.0555556	0	0	0	0.0909091	0	0.0555556	0	0	0	0	0	0.0625	0	0.047619	0	0	0	0	0.0588235	0	0.357143	0	0.166667	0	0	0	0	0	0	0.133333	0	0	0	0.0909091	0	0.047619	0	0	0	0	0	0	0.04	0	0	0.0833333	0
STR	0	0.0384615	0.05	0.0909091	0.0384615	0	0.05	0.0769231	0	0.04	0	0	0.047619	0	0	0	0	0	0.03125	0	0	0	0.0454545	0.15	0	0	0	0	0	0	0	0	0	0.030303	0.0285714	0.105263	0.0357143	0	0	0	0.0689655	0	0	0.0454545	0	0	0.0434783	0	0
TER	0	0.025641	0	0	0.025641	0.03125	0	0	0.0571429	0	0.0333333	0	0	0.0540541	0.0263158	0	0.0625	0.0294118	0.0222222	0.02	0	0	0.0571429	0	0	0.02	0	0	0.0227273	0	0	0.0555556	0	0.0217391	0	0	0	0.0238095	0	0.0208333	0	0	0	0	0.0217391	0	0.0277778	0.030303	0
THI	0	0	0	0.0833333	0	0.047619	0.0454545	0.0357143	0.125	0.0740741	0	0.0357143	0	0.0384615	0	0.0645161	0.0952381	0.0434783	0.0294118	0	0.0740741	0.0434783	0	0	0	0.0512821	0.0555556	0.12	0	0	0	0.04	0	0	0.0540541	0.0952381	0	0	0	0	0.129032	0	0.0909091	0.0416667	0	0.0833333	0	0	0
TIL	0	0	0.0769231	0	0	0	0	0.105263	0	0	0.1	0	0	0	0.0555556	0	0	0.0714286	0.12	0	0	0	0	0.153846	0	0	0	0.125	0	0	0	0.0625	0.0625	0.0384615	0	0	0	0	0	0	0	0	0	0.0666667	0	0	0	0.0769231	0
TON	0	0.04	0	0	0	0	0.0526316	0	0.047619	0	0.1875	0	0	0	0.0833333	0.0357143	0.0555556	0.05	0	0	0	0	0.0952381	0.0526316	0	0.0277778	0.0666667	0.0454545	0.0333333	0.0909091	0	0	0.0454545	0.03125	0	0.0555556	0	0.0357143	0	0.0588235	0	0	0	0	0	0	0	0.0526316	0.1
TRI	0.05	0	0.0555556	0.05	0	0.0588235	0.0555556	0	0.05	0.0434783	0	0	0	0.136364	0	0.037037	0.117647	0.0526316	0	0	0	0	0	0	0.0555556	0	0	0	0	0.047619	0.0555556	0.0952381	0.047619	0	0.121212	0	0.0769231	0	0.0454545	0.030303	0	0	0	0	0	0.05	0.0952381	0	0
TRU	0	0	0	0.0588235	0.047619	0	0	0	0.117647	0	0	0.0952381	0	0.105263	0	0	0.0714286	0.0625	0	0	0	0	0.0588235	0	0	0.03125	0.0909091	0	0.0384615	0.0555556	0.0666667	0	0	0	0	0.0714286	0	0	0.0526316	0	0.208333	0.0454545	0	0	0	0	0.166667	0.0666667	0
TUP	0	0.0769231	0.05	0.0909091	0	0	0.05	0.0384615	0.0454545	0.08	0.117647	0	0	0.0833333	0.04	0.0344828	0.0526316	0.047619	0.0625	0.0540541	0.04	0	0.227273	0	0.05	0	0	0	0.0322581	0	0	0.0434783	0.0434783	0.030303	0.0857143	0	0	0.137931	0	0.0285714	0	0.037037	0	0.0454545	0.030303	0	0	0.05	0
YOD	0	0	0.130435	0	0	0.0454545	0	0.0344828	0	0	0.15	0	0	0	0.0357143	0	0	0.0833333	0.0571429	0	0	0	0.04	0.130435	0.0869565	0	0.0526316	0	0	0.0769231	0	0.0384615	0	0	0	0	0.0322581	0	0	0	0	0	0.130435	0	0	0.04	0	0.0434783	0
YOL	0	0	0	0	0.025641	0.0625	0	0	0	0	0.1	0	0	0.027027	0.0263158	0	0	0	0.0444444	0.02	0.0526316	0.0588235	0.0285714	0	0	0.02	0	0	0.0454545	0.0277778	0	0.0555556	0	0.0217391	0.0208333	0	0.121951	0.047619	0	0	0.047619	0.05	0	0	0	0.0285714	0.0833333	0	0.0294118
[truncated: 16 more columns]

## Sheet: Under Touch 2019
BaboonID	ARL	ATH	BAM	BIX	BOU	BOX	BRA	BRU	BUR	CAR	CLO	COR	DAN	DAV	DIC	DIL	DIN	ECH	EGO	ELA	EVI	FLE	FUN	GRO	GRU	HEA	HUN	JAC	JOS	LAR	LAT	LOB	LUK	MAN	MEL	MOU	MUR	NAT	NIC	NOR	NOS	PIX	PON	PRA	PRE	RHO	SAC	SAN	SCA
ARL	0	0	0	0	0	0	0	0	0	0	0	0	0	0	0	0	0	0	0	0	0	0	0	0	0	0	0	0	0	0	0	0	0	0	0	0	0	0	0	0	0	0	0	0	0	0	0	0	0
ATH	0	0	0	0	0	0	0	0	0	0	0	0	0.0357143	0	0	0	0	0	0	0	0	0	0	0	0	0	0	0	0	0	0	0	0	0	0	0	0	0	0	0	0	0	0	0	0	0	0	0	0
BAM	0	0	0	0	0	0	0.0294118	0.214286	0	0	0	0	0	0	0	0	0	0	0	0	0	0	0	0	0	0	0	0	0	0	0	0	0	0	0	0	0	0	0	0	0	0	0	0	0	0	0	0	0
BIX	0	0	0	0	0	0	0	0	0	0	0	0	0	0	0	0	0	0	0	0	0	0.0322581	0	0	0	0	0	0.0344828	0	0	0	0	0.0344828	0	0	0	0	0	0	0	0.0434783	0.04	0	0	0	0	0	0	0
BOU	0	0	0	0	0	0	0	0	0	0	0.0322581	0	0	0	0	0	0	0	0	0	0	0	0	0	0.0357143	0	0	0	0	0.04	0	0	0	0	0	0	0	0	0	0	0	0.047619	0	0	0	0	0	0	0
BOX	0	0	0	0	0	0	0.0285714	0	0	0	0	0	0	0	0.0333333	0	0	0	0	0	0	0	0	0	0.0285714	0	0.025641	0	0	0	0	0	0	0	0	0	0	0	0	0	0	0	0	0	0	0	0	0	0
BRA	0	0	0.0294118	0	0	0.0285714	0	0.0714286	0	0.0344828	0	0	0	0.0333333	0	0	0	0	0	0	0	0	0	0	0	0	0	0	0	0	0	0	0	0	0	0	0	0	0.0333333	0	0	0	0	0	0	0	0	0	0
BRU	0	0	0.214286	0	0	0	0.0714286	0	0	0	0	0	0	0.0833333	0	0	0	0	0	0	0	0.037037	0.0384615	0	0	0	0	0	0	0	0	0	0.04	0	0	0	0	0	0	0	0	0	0	0	0	0	0	0	0
BUR	0	0	0	0	0	0	0	0	0	0	0	0	0	0	0	0	0	0	0	0	0	0	0	0	0	0	0	0	0	0	0	0	0	0	0	0	0	0	0.0357143	0	0	0	0	0	0	0	0	0	0
CAR	0	0	0	0	0	0	0.0344828	0	0	0	0	0	0	0	0	0	0	0	0	0	0	0	0	0	0	0	0	0	0	0	0	0	0	0	0	0	0	0	0	0	0	0	0	0	0	0.037037	0	0	0
CLO	0	0	0	0	0.0322581	0	0	0	0	0	0	0	0	0	0.03125	0	0	0	0	0	0	0	0.0285714	0	0	0	0	0	0	0	0	0	0	0	0	0	0	0	0	0	0	0	0	0	0	0	0	0	0
COR	0	0	0	0	0	0	0	0	0	0	0	0	0	0	0	0	0	0	0	0	0	0	0	0	0	0	0	0	0	0	0	0	0.04	0	0	0	0	0.105263	0	0	0.0526316	0	0	0	0	0	0	0	0
DAN	0	0.0357143	0	0	0	0	0	0	0	0	0	0	0	0	0	0	0	0	0	0	0	0	0	0	0	0	0	0	0	0	0	0	0	0.047619	0	0	0	0	0	0	0	0	0	0	0	0	0	0	0
DAV	0	0	0	0	0	0	0.0333333	0.0833333	0	0	0	0	0	0	0	0	0	0.0344828	0	0	0	0	0	0	0	0	0	0	0	0	0	0	0	0	0	0	0	0	0	0	0	0	0	0	0	0	0	0	0
DIC	0	0	0	0	0	0.0333333	0	0	0	0	0.03125	0	0	0	0	0	0	0	0	0	0	0	0	0	0	0	0	0	0	0	0	0	0	0	0	0	0	0	0	0	0	0	0	0	0	0	0	0	0
DIL	0	0	0	0	0	0	0	0	0	0	0	0	0	0	0	0	0	0	0	0	0	0	0	0	0	0	0	0	0	0	0	0	0	0	0	0	0	0	0	0	0	0	0	0	0	0	0	0	0
DIN	0	0	0	0	0	0	0	0	0	0	0	0	0	0	0	0	0	0.0294118	0	0	0	0	0	0	0	0	0	0	0	0.03125	0	0	0	0	0	0	0	0	0	0	0	0	0	0	0	0	0	0	0
ECH	0	0	0	0	0	0	0	0	0	0	0	0	0	0.0344828	0	0	0.0294118	0	0	0	0	0	0	0	0.030303	0	0	0	0	0	0	0	0.0333333	0	0	0	0	0	0	0	0	0	0	0	0	0	0	0	0
EGO	0	0	0	0	0	0	0	0	0	0	0	0	0	0	0	0	0	0	0	0	0	0	0	0	0	0	0	0	0	0	0	0	0	0	0	0	0	0	0	0	0	0	0	0	0	0	0	0	0
ELA	0	0	0	0	0	0	0	0	0	0	0	0	0	0	0	0	0	0	0	0	0	0	0	0	0	0	0	0	0	0	0	0	0	0	0	0	0	0	0	0	0	0	0	0	0	0	0	0	0
EVI	0	0	0	0	0	0	0	0	0	0	0	0	0	0	0	0	0	0	0	0	0	0	0.037037	0	0	0	0	0	0	0	0	0	0	0	0	0	0	0	0	0	0	0	0	0	0	0	0	0	0
FLE	0	0	0	0.0322581	0	0	0	0.037037	0	0	0	0	0	0	0	0	0	0	0	0	0	0	0	0	0	0	0	0	0	0	0	0	0	0	0	0	0	0	0	0	0	0	0	0	0	0.0322581	0	0	0
FUN	0	0	0	0	0	0	0	0.0384615	0	0	0.0285714	0	0	0	0	0	0	0	0	0	0.037037	0	0	0	0	0	0	0.0344828	0	0	0	0	0	0	0	0	0	0	0	0	0	0	0	0	0	0	0	0	0
GRO	0	0	0	0	0	0	0	0	0	0	0	0	0	0	0	0	0	0	0	0	0	0	0	0	0.0882353	0	0	0	0	0	0	0	0	0	0	0	0	0	0	0	0	0	0	0	0	0	0	0	0
GRU	0	0	0	0	0.0357143	0.0285714	0	0	0	0	0	0	0	0	0	0	0	0.030303	0	0	0	0	0	0.0882353	0	0	0	0	0	0	0	0	0	0	0	0	0	0	0	0	0	0	0	0	0	0	0	0	0
HEA	0	0	0	0	0	0	0	0	0	0	0	0	0	0	0	0	0	0	0	0	0	0	0	0	0	0	0	0	0	0	0	0	0	0	0	0	0	0	0	0	0	0	0	0	0	0	0	0	0
HUN	0	0	0	0	0	0.025641	0	0	0	0	0	0	0	0	0	0	0	0	0	0	0	0	0	0	0	0	0	0	0	0	0	0	0	0	0	0	0	0	0	0	0	0	0	0	0	0	0	0	0.0540541
JAC	0	0	0	0.0344828	0	0	0	0	0	0	0	0	0	0	0	0	0	0	0	0	0	0	0.0344828	0	0	0	0	0	0	0	0	0	0	0	0	0	0	0	0	0	0	0	0	0	0	0	0	0	0
JOS	0	0	0	0	0	0	0	0	0	0	0	0	0	0	0	0	0	0	0	0	0	0	0	0	0	0	0	0	0	0	0	0	0	0	0	0	0	0	0	0	0	0	0	0	0	0	0	0	0
LAR	0	0	0	0	0.04	0	0	0	0	0	0	0	0	0	0	0	0.03125	0	0	0	0	0	0	0	0	0	0	0	0	0	0	0.107143	0	0	0	0	0	0	0	0	0	0	0	0	0	0	0	0	0
LAT	0	0	0	0	0	0	0	0	0	0	0	0	0	0	0	0	0	0	0	0	0	0	0	0	0	0	0	0	0	0	0	0.0645161	0.0322581	0	0	0	0	0	0	0	0	0	0	0	0	0	0	0	0
LOB	0	0	0	0	0	0	0	0	0	0	0	0	0	0	0	0	0	0	0	0	0	0	0	0	0	0	0	0	0	0.107143	0.0645161	0	0.0714286	0	0	0	0	0	0	0	0	0	0	0	0	0	0	0	0
LUK	0	0	0	0.0344828	0	0	0	0.04	0	0	0	0.04	0	0	0	0	0	0.0333333	0	0	0	0	0	0	0	0	0	0	0	0	0.0322581	0.0714286	0	0	0	0	0	0	0	0	0	0	0	0	0	0	0	0	0
MAN	0	0	0	0	0	0	0	0	0	0	0	0	0.047619	0	0	0	0	0	0	0	0	0	0	0	0	0	0	0	0	0	0	0	0	0	0	0	0	0	0	0	0	0	0	0	0	0	0	0	0
MEL	0	0	0	0	0	0	0	0	0	0	0	0	0	0	0	0	0	0	0	0	0	0	0	0	0	0	0	0	0	0	0	0	0	0	0	0	0	0	0	0	0	0	0	0	0.166667	0	0	0	0
MOU	0	0	0	0	0	0	0	0	0	0	0	0	0	0	0	0	0	0	0	0	0	0	0	0	0	0	0	0	0	0	0	0	0	0	0	0	0	0	0	0	0	0	0	0	0	0	0	0.0285714	0
MUR	0	0	0	0	0	0	0	0	0	0	0	0	0	0	0	0	0	0	0	0	0	0	0	0	0	0	0	0	0	0	0	0	0	0	0	0	0	0	0	0	0	0	0	0	0	0	0	0	0
NAT	0	0	0	0	0	0	0	0	0	0	0	0.105263	0	0	0	0	0	0	0	0	0	0	0	0	0	0	0	0	0	0	0	0	0	0	0	0	0	0	0	0	0	0	0	0.0434783	0	0	0	0	0.0416667
NIC	0	0	0	0	0	0	0.0333333	0	0.0357143	0	0	0	0	0	0	0	0	0	0	0	0	0	0	0	0	0	0	0	0	0	0	0	0	0	0	0	0	0	0	0	0	0	0	0	0	0	0	0	0
NOR	0	0	0	0	0	0	0	0	0	0	0	0	0	0	0	0	0	0	0	0	0	0	0	0	0	0	0	0	0	0	0	0	0	0	0	0	0	0	0	0	0	0	0	0	0.166667	0	0	0	0
NOS	0	0	0	0.0434783	0	0	0	0	0	0	0	0.0526316	0	0	0	0	0	0	0	0	0	0	0	0	0	0	0	0	0	0	0	0	0	0	0	0	0	0	0	0	0	0.111111	0	0	0	0	0	0	0.125
PIX	0	0	0	0.04	0.047619	0	0	0	0	0	0	0	0	0	0	0	0	0	0	0	0	0	0	0	0	0	0	0	0	0	0	0	0	0	0	0	0	0	0	0	0.111111	0	0	0	0	0	0	0	0
PON	0	0	0	0	0	0	0	0	0	0	0	0	0	0	0	0	0	0	0	0	0	0	0	0	0	0	0	0	0	0	0	0	0	0	0	0	0	0	0	0	0	0	0	0	0	0	0	0	0
PRA	0	0	0	0	0	0	0	0	0	0	0	0	0	0	0	0	0	0	0	0	0	0	0	0	0	0	0	0	0	0	0	0	0	0	0	0	0	0.0434783	0	0	0	0	0	0	0	0	0	0	0
PRE	0	0	0	0	0	0	0	0	0	0	0	0	0	0	0	0	0	0	0	0	0	0	0	0	0	0	0	0	0	0	0	0	0	0	0.166667	0	0	0	0	0.166667	0	0	0	0	0	0	0	0	0
RHO	0	0	0	0	0	0	0	0	0	0.037037	0	0	0	0	0	0	0	0	0	0	0	0.0322581	0	0	0	0	0	0	0	0	0	0	0	0	0	0	0	0	0	0	0	0	0	0	0	0	0	0	0
SAC	0	0	0	0	0	0	0	0	0	0	0	0	0	0	0	0	0	0	0	0	0	0	0	0	0	0	0	0	0	0	0	0	0	0	0	0	0	0	0	0	0	0	0	0	0	0	0	0	0
SAN	0	0	0	0	0	0	0	0	0	0	0	0	0	0	0	0	0	0	0	0	0	0	0	0	0	0	0	0	0	0	0	0	0	0	0	0.0285714	0	0	0	0	0	0	0	0	0	0	0	0	0
SCA	0	0	0	0	0	0	0	0	0	0	0	0	0	0	0	0	0	0	0	0	0	0	0	0	0	0	0.0540541	0	0	0	0	0	0	0	0	0	0	0.0416667	0	0	0.125	0	0	0	0	0	0	0	0
SCO	0	0	0	0	0	0	0	0	0	0	0	0.0384615	0	0	0	0	0	0	0	0	0	0	0	0	0	0	0	0	0	0	0	0	0	0	0	0	0	0	0	0	0	0	0	0	0	0	0	0	0
SEX	0	0	0	0	0	0	0	0	0	0	0	0	0	0	0	0	0	0	0	0	0	0	0	0	0	0	0	0	0	0	0	0.157895	0	0	0	0	0	0	0	0	0	0	0	0	0	0	0	0	0
SIL	0.103448	0	0	0	0	0	0	0.04	0	0	0	0	0	0	0	0	0	0	0	0	0	0	0	0	0	0	0	0	0	0	0	0	0	0	0	0	0	0	0	0	0	0.0416667	0	0	0	0.0344828	0	0	0
SLI	0	0	0	0	0	0	0	0	0	0	0	0	0	0	0	0	0	0	0	0	0	0	0	0	0	0	0	0	0	0	0	0	0	0	0	0	0	0	0	0	0	0	0	0	0	0.0384615	0	0	0
STE	0	0	0	0	0	0.0810811	0	0	0	0	0	0	0	0	0	0	0	0	0	0	0	0	0	0	0	0	0	0	0	0	0	0	0	0	0	0	0	0	0	0	0	0	0	0	0	0	0	0.0277778	0
STI	0	0	0	0	0	0	0	0	0	0	0.0243902	0	0	0	0	0	0	0	0	0	0	0	0.0555556	0	0.0263158	0	0.0238095	0	0	0	0	0	0	0	0	0	0	0	0	0	0	0	0	0	0	0	0	0	0
STR	0	0	0	0	0	0	0.0333333	0	0	0	0	0	0	0	0	0	0.0645161	0	0	0	0	0	0	0	0	0	0.0294118	0	0	0	0	0	0	0	0	0	0	0	0	0	0	0	0	0	0	0	0	0	0.0344828
TER	0	0	0	0	0	0	0	0	0	0	0	0	0	0	0	0	0	0	0	0	0	0	0	0	0	0	0	0	0	0	0	0	0	0	0	0	0	0	0	0	0	0	0	0	0	0	0	0	0
THI	0	0	0	0	0	0	0	0	0	0	0	0	0	0	0	0	0	0	0	0	0	0	0	0	0	0	0	0	0	0	0	0	0	0	0	0	0	0	0	0	0.0526316	0	0	0	0	0	0	0	0
TIL	0	0	0	0	0	0	0	0	0	0	0.025	0	0	0	0	0	0	0	0	0	0	0	0	0	0	0	0	0	0	0	0	0	0.0294118	0	0	0	0	0	0	0	0	0	0	0	0	0	0	0	0
TON	0	0	0	0	0.04	0.03125	0	0	0	0	0	0	0	0	0.0384615	0	0	0	0	0	0	0	0.0344828	0	0	0	0	0	0	0	0	0	0	0	0	0	0	0	0	0	0	0	0	0	0	0.0344828	0	0	0
TRI	0	0	0	0	0	0	0	0	0	0	0	0	0	0	0	0	0	0	0	0	0	0	0	0	0	0	0	0	0	0	0	0	0	0	0	0	0	0	0	0	0	0	0	0	0	0	0.0344828	0	0
TRU	0	0	0	0	0	0	0	0	0	0	0	0	0	0	0	0	0	0	0	0	0	0	0	0	0	0	0	0	0.0416667	0	0	0	0	0	0	0	0	0	0	0	0	0	0	0	0	0	0	0	0
TUP	0	0	0	0	0	0	0	0	0	0	0	0	0	0	0	0	0	0	0	0	0	0	0	0	0	0	0	0	0	0	0	0	0	0	0	0	0	0	0	0	0	0	0	0	0	0	0	0	0
YOD	0	0	0	0	0	0	0	0	0	0	0	0	0	0	0	0	0.0357143	0	0	0	0	0	0	0	0	0	0	0	0	0	0	0	0	0	0	0	0	0	0	0	0	0	0	0	0	0	0	0	0
YOL	0	0	0	0	0	0	0	0	0	0	0	0	0	0	0	0	0	0	0	0	0	0	0	0	0	0	0	0	0	0	0	0	0	0	0	0	0	0	0	0	0	0	0	0	0	0	0	0	0
[truncated: 16 more columns]

## Sheet: Under 1m 2019
BaboonID	ARL	ATH	BAM	BIX	BOU	BOX	BRA	BRU	BUR	CAR	CLO	COR	DAN	DAV	DIC	DIL	DIN	ECH	EGO	ELA	EVI	FLE	FUN	GRO	GRU	HEA	HUN	JAC	JOS	LAR	LAT	LOB	LUK	MAN	MEL	MOU	MUR	NAT	NIC	NOR	NOS	PIX	PON	PRA	PRE	RHO	SAC	SAN	SCA
ARL	0	0	0	0	0	0	0	0	0	0	0	0.0384615	0.03125	0	0	0	0	0	0	0	0	0.0322581	0	0	0	0	0	0	0.047619	0	0	0	0	0	0	0	0	0	0.0357143	0	0	0.04	0	0	0	0	0	0	0
ATH	0	0	0	0	0	0	0	0	0	0	0	0	0.0714286	0.0416667	0	0.0526316	0	0	0	0	0	0	0	0	0	0	0	0	0	0	0	0	0	0	0	0	0	0	0	0	0	0	0	0	0	0	0	0	0
BAM	0	0	0	0	0.0357143	0	0.0588235	0.214286	0	0	0	0	0.0294118	0	0	0	0	0	0	0	0	0.0606061	0.03125	0	0	0	0	0.0645161	0.0434783	0	0	0	0	0	0	0	0	0	0	0	0	0	0	0	0	0	0	0	0
BIX	0	0	0	0	0	0	0	0	0	0	0	0	0	0	0	0	0	0	0	0	0	0.0322581	0	0	0	0	0.0277778	0.0344828	0	0.0344828	0	0.0344828	0.0344828	0	0	0.030303	0	0	0	0	0.0434783	0.04	0	0	0	0	0	0	0
BOU	0	0	0.0357143	0	0	0	0	0	0	0	0.0322581	0	0	0	0.0434783	0	0.0344828	0	0	0	0	0	0	0	0.0357143	0	0	0	0	0.04	0	0	0	0	0.0769231	0	0	0	0	0	0.0526316	0.047619	0	0	0	0	0	0	0
BOX	0	0	0	0	0	0	0.0285714	0	0	0	0	0	0	0	0.0333333	0	0	0	0	0	0	0	0	0	0.0285714	0	0.025641	0	0	0	0	0	0	0	0.05	0	0	0	0	0	0	0	0	0	0	0	0	0	0
BRA	0	0	0.0588235	0	0	0.0285714	0	0.0714286	0	0.0344828	0	0	0	0.0333333	0	0	0	0	0	0	0	0	0	0	0	0	0	0	0	0.0322581	0	0	0	0	0	0	0	0	0.0333333	0	0	0	0.0294118	0.03125	0	0	0	0	0
BRU	0	0	0.214286	0	0	0	0.0714286	0	0.0384615	0	0	0.0454545	0	0.0833333	0	0	0	0	0	0	0	0.111111	0.0384615	0	0	0	0	0	0	0	0	0	0.04	0	0	0	0	0	0	0	0.0526316	0	0	0	0	0	0	0	0
BUR	0	0	0	0	0	0	0	0.0384615	0	0	0	0	0	0	0	0	0	0	0	0	0.037037	0	0	0	0	0	0	0	0	0	0.0625	0	0	0	0	0	0	0	0.0357143	0	0	0	0	0	0	0	0	0	0
CAR	0	0	0	0	0	0	0.0344828	0	0	0	0	0	0	0	0	0	0	0	0	0	0	0	0	0.0344828	0	0	0	0	0	0	0	0	0	0	0	0	0	0	0	0	0	0	0	0.037037	0	0.037037	0	0	0
CLO	0	0	0	0	0.0322581	0	0	0	0	0	0	0	0	0	0.03125	0	0	0	0	0	0	0	0.0285714	0	0	0	0	0	0	0	0	0	0	0	0	0	0	0	0	0	0	0	0	0	0	0.0285714	0	0	0
COR	0.0384615	0	0	0	0	0	0	0.0454545	0	0	0	0	0.0357143	0	0	0	0.0344828	0	0	0	0	0	0	0	0	0	0	0	0	0	0	0	0.04	0	0	0	0	0.105263	0	0	0.0526316	0	0	0	0	0	0	0	0
DAN	0.03125	0.0714286	0.0294118	0	0	0	0	0	0	0	0	0.0357143	0	0.0333333	0	0	0.0285714	0	0.0454545	0	0	0	0	0	0	0	0	0.0645161	0	0	0	0	0	0.047619	0	0.0285714	0	0	0	0	0	0	0	0	0	0	0	0	0
DAV	0	0.0416667	0	0	0	0	0.0333333	0.0833333	0	0	0	0	0.0333333	0	0	0	0	0.0344828	0	0	0	0	0	0	0	0	0	0	0	0	0	0	0	0	0	0	0	0	0	0	0	0	0	0	0	0	0	0	0
DIC	0	0	0	0	0.0434783	0.0333333	0	0	0	0	0.03125	0	0	0	0	0	0	0	0	0	0.0416667	0	0	0	0	0	0	0	0	0.0384615	0	0	0	0	0	0	0	0.05	0	0	0	0	0	0	0	0	0	0.0344828	0
DIL	0	0.0526316	0	0	0	0	0	0	0	0	0	0	0	0	0	0	0	0	0	0	0.05	0	0	0	0	0	0	0	0	0	0	0	0.0454545	0	0	0	0	0	0	0	0	0	0	0	0	0	0	0	0
DIN	0	0	0	0	0.0344828	0	0	0	0	0	0	0.0344828	0.0285714	0	0	0	0	0.0294118	0	0	0	0	0	0	0	0	0	0.03125	0	0.09375	0	0	0	0	0	0	0	0	0	0	0	0	0	0	0	0	0	0.0285714	0
ECH	0	0	0	0	0	0	0	0	0	0	0	0	0	0.0344828	0	0	0.0294118	0	0	0	0	0	0	0	0.0606061	0	0	0	0	0	0	0	0.0666667	0	0	0.0294118	0	0	0	0	0	0	0	0	0	0	0	0	0
EGO	0	0	0	0	0	0	0	0	0	0	0	0	0.0454545	0	0	0	0	0	0	0	0	0	0	0	0	0	0	0	0	0	0	0	0	0	0	0	0	0	0	0	0	0	0	0	0	0	0	0	0.047619
ELA	0	0	0	0	0	0	0	0	0	0	0	0	0	0	0	0	0	0	0	0	0	0	0	0	0	0	0	0	0	0	0	0	0	0	0	0	0	0	0	0	0	0	0	0	0	0	0	0	0
EVI	0	0	0	0	0	0	0	0	0.037037	0	0	0	0	0	0.0416667	0.05	0	0	0	0	0	0	0.037037	0	0	0	0	0	0	0	0	0	0	0	0	0	0	0	0	0	0	0	0	0	0	0	0	0	0
FLE	0.0322581	0	0.0606061	0.0322581	0	0	0	0.111111	0	0	0	0	0	0	0	0	0	0	0	0	0	0	0	0	0	0	0	0	0	0	0	0	0	0	0	0	0	0	0	0	0	0	0	0	0	0.0322581	0	0	0
FUN	0	0	0.03125	0	0	0	0	0.0384615	0	0	0.0285714	0	0	0	0	0	0	0	0	0	0.037037	0	0	0.03125	0	0	0	0.0344828	0	0	0	0	0	0	0	0	0	0	0	0	0	0	0	0	0	0	0	0	0
GRO	0	0	0	0	0	0	0	0	0	0.0344828	0	0	0	0	0	0	0	0	0	0	0	0	0.03125	0	0.0882353	0	0	0.0322581	0	0	0	0	0	0	0	0	0	0	0	0	0	0	0.0294118	0	0	0	0.0322581	0.0294118	0
GRU	0	0	0	0	0.0357143	0.0285714	0	0	0	0	0	0	0	0	0	0	0	0.0606061	0	0	0	0	0	0.0882353	0	0	0	0	0	0	0	0	0	0	0	0.0285714	0	0	0	0	0	0	0	0	0	0	0	0	0
HEA	0	0	0	0	0	0	0	0	0	0	0	0	0	0	0	0	0	0	0	0	0	0	0	0	0	0	0	0	0	0	0	0	0	0	0	0	0	0	0	0	0	0	0.0555556	0	0	0	0	0	0
HUN	0	0	0	0.0277778	0	0.025641	0	0	0	0	0	0	0	0	0	0	0	0	0	0	0	0	0	0	0	0	0	0	0	0	0	0	0	0	0	0	0	0	0	0	0	0.0322581	0	0	0	0	0	0	0.0540541
JAC	0	0	0.0645161	0.0344828	0	0	0	0	0	0	0	0	0.0645161	0	0	0	0.03125	0	0	0	0	0	0.0344828	0.0322581	0	0	0	0	0	0	0	0	0	0	0	0.03125	0	0	0	0	0	0	0	0	0	0	0	0	0
JOS	0.047619	0	0.0434783	0	0	0	0	0	0	0	0	0	0	0	0	0	0	0	0	0	0	0	0	0	0	0	0	0	0	0	0	0	0	0	0	0	0	0	0	0	0	0	0	0	0	0	0	0	0.0454545
LAR	0	0	0	0.0344828	0.04	0	0.0322581	0	0	0	0	0	0	0	0.0384615	0	0.09375	0	0	0	0	0	0	0	0	0	0	0	0	0	0	0.107143	0	0	0	0	0	0.0454545	0	0	0	0	0	0	0	0	0	0	0
LAT	0	0	0	0	0	0	0	0	0.0625	0	0	0	0	0	0	0	0	0	0	0	0	0	0	0	0	0	0	0	0	0	0	0.0645161	0.0322581	0	0	0	0	0	0	0	0	0	0	0	0	0	0	0.0294118	0
LOB	0	0	0	0.0344828	0	0	0	0	0	0	0	0	0	0	0	0	0	0	0	0	0	0	0	0	0	0	0	0	0	0.107143	0.0645161	0	0.142857	0	0	0	0	0	0	0	0	0	0	0	0	0	0	0	0
LUK	0	0	0	0.0344828	0	0	0	0.04	0	0	0	0.04	0	0	0	0.0454545	0	0.0666667	0	0	0	0	0	0	0	0	0	0	0	0	0.0322581	0.142857	0	0	0	0	0	0	0.037037	0	0	0	0	0	0	0	0	0	0
MAN	0	0	0	0	0	0	0	0	0	0	0	0	0.047619	0	0	0	0	0	0	0	0	0	0	0	0	0	0	0	0	0	0	0	0	0	0	0	0	0	0	0	0	0	0	0	0	0	0	0	0
MEL	0	0	0	0	0.0769231	0.05	0	0	0	0	0	0	0	0	0	0	0	0	0	0	0	0	0	0	0	0	0	0	0	0	0	0	0	0	0	0	0	0	0	0	0	0	0	0	0.166667	0	0	0	0
MOU	0	0	0	0.030303	0	0	0	0	0	0	0	0	0.0285714	0	0	0	0	0.0294118	0	0	0	0	0	0	0.0285714	0	0	0.03125	0	0	0	0	0	0	0	0	0	0	0	0	0.0384615	0	0	0	0	0.030303	0	0.0571429	0
MUR	0	0	0	0	0	0	0	0	0	0	0	0	0	0	0	0	0	0	0	0	0	0	0	0	0	0	0	0	0	0	0	0	0	0	0	0	0	0	0	0	0	0	0	0	0	0	0	0	0
NAT	0	0	0	0	0	0	0	0	0	0	0	0.105263	0	0	0.05	0	0	0	0	0	0	0	0	0	0	0	0	0	0	0.0454545	0	0	0	0	0	0	0	0	0	0	0	0	0	0.0434783	0	0	0	0	0.0416667
NIC	0.0357143	0	0	0	0	0	0.0333333	0	0.0357143	0	0	0	0	0	0	0	0	0	0	0	0	0	0	0	0	0	0	0	0	0	0	0	0.037037	0	0	0	0	0	0	0	0	0	0	0	0	0	0	0	0
NOR	0	0	0	0	0	0	0	0	0	0	0	0	0	0	0	0	0	0	0	0	0	0	0	0	0	0	0	0	0	0	0	0	0	0	0	0	0	0	0	0	0	0	0	0	0.166667	0	0	0	0
NOS	0	0	0	0.0434783	0.0526316	0	0	0.0526316	0	0	0	0.0526316	0	0	0	0	0	0	0	0	0	0	0	0	0	0	0	0	0	0	0	0	0	0	0	0.0384615	0	0	0	0	0	0.111111	0	0	0	0	0	0	0.208333
PIX	0.04	0	0	0.04	0.047619	0	0	0	0	0	0	0	0	0	0	0	0	0	0	0	0	0	0	0	0	0	0.0322581	0	0	0	0	0	0	0	0	0	0	0	0	0	0.111111	0	0	0	0	0.04	0	0	0
PON	0	0	0	0	0	0	0.0294118	0	0	0	0	0	0	0	0	0	0	0	0	0	0	0	0	0.0294118	0	0.0555556	0	0	0	0	0	0	0	0	0	0	0	0	0	0	0	0	0	0	0	0	0	0	0
PRA	0	0	0	0	0	0	0.03125	0	0	0.037037	0	0	0	0	0	0	0	0	0	0	0	0	0	0	0	0	0	0	0	0	0	0	0	0	0	0	0	0.0434783	0	0	0	0	0	0	0	0	0	0	0
PRE	0	0	0	0	0	0	0	0	0	0	0	0	0	0	0	0	0	0	0	0	0	0	0	0	0	0	0	0	0	0	0	0	0	0	0.166667	0	0	0	0	0.166667	0	0	0	0	0	0	0	0	0
RHO	0	0	0	0	0	0	0	0	0	0.037037	0.0285714	0	0	0	0	0	0	0	0	0	0	0.0322581	0	0	0	0	0	0	0	0	0	0	0	0	0	0.030303	0	0	0	0	0	0.04	0	0	0	0	0	0	0
SAC	0	0	0	0	0	0	0	0	0	0	0	0	0	0	0	0	0	0	0	0	0	0	0	0.0322581	0	0	0	0	0	0	0	0	0	0	0	0	0	0	0	0	0	0	0	0	0	0	0	0	0
SAN	0	0	0	0	0	0	0	0	0	0	0	0	0	0	0.0344828	0	0.0285714	0	0	0	0	0	0	0.0294118	0	0	0	0	0	0	0.0294118	0	0	0	0	0.0571429	0	0	0	0	0	0	0	0	0	0	0	0	0
SCA	0	0	0	0	0	0	0	0	0	0	0	0	0	0	0	0	0	0	0.047619	0	0	0	0	0	0	0	0.0540541	0	0.0454545	0	0	0	0	0	0	0	0	0.0416667	0	0	0.208333	0	0	0	0	0	0	0	0
SCO	0	0	0.0625	0	0	0	0	0	0	0	0	0.0769231	0	0	0.0740741	0	0	0	0	0	0	0	0.0333333	0	0	0	0	0	0	0	0	0	0	0	0	0	0	0	0	0	0	0	0	0	0	0	0	0.03125	0
SEX	0	0	0	0	0	0	0	0	0	0	0	0	0	0	0	0	0	0	0	0	0	0	0	0	0	0	0	0	0	0.0526316	0	0.157895	0	0	0	0	0	0	0	0	0	0	0	0	0	0	0	0	0
SIL	0.103448	0	0	0	0	0	0	0.04	0	0.0384615	0	0	0	0	0	0	0	0	0	0	0	0.1	0	0	0	0	0	0	0	0	0	0	0	0	0	0	0	0	0	0	0	0.0416667	0	0	0.0555556	0.0689655	0	0	0
SLI	0	0	0	0	0	0	0	0	0	0	0	0	0	0	0	0	0	0	0	0	0	0	0	0	0	0	0	0	0	0	0	0	0	0	0	0	0	0	0	0	0	0	0	0	0	0.0384615	0	0	0
STE	0	0	0	0	0	0.0810811	0	0	0	0	0	0	0	0	0	0	0	0	0	0	0	0	0	0.0277778	0	0	0	0	0	0	0	0	0	0	0	0.027027	0	0	0.03125	0	0	0	0	0	0.0434783	0	0	0.0555556	0
STI	0	0	0	0	0	0	0	0.03125	0	0	0.0243902	0	0	0	0	0	0	0	0	0	0	0	0.0833333	0	0.0263158	0	0.0238095	0	0	0	0.0263158	0	0	0	0	0	0	0	0	0	0	0	0	0	0	0	0	0	0
STR	0	0	0.0333333	0	0	0	0.0333333	0	0	0	0	0	0	0	0	0	0.0645161	0	0	0	0	0	0	0	0	0	0.0294118	0	0	0.037037	0	0	0	0	0	0	0	0	0	0	0	0.0434783	0	0	0	0	0	0	0.0344828
TER	0	0	0	0	0	0	0	0	0	0	0	0	0	0	0	0	0	0	0	0	0	0	0	0	0	0	0	0	0	0	0	0	0	0	0	0	0	0	0	0	0	0	0	0	0	0	0	0	0
THI	0	0	0	0	0	0	0	0	0	0	0	0	0	0	0	0	0	0	0	0	0	0	0	0	0	0	0	0	0	0	0	0	0	0	0	0	0	0.0526316	0	0	0.0526316	0	0	0	0	0	0	0	0
TIL	0	0	0.027027	0	0.0322581	0	0	0	0	0	0.025	0	0	0	0	0	0	0	0	0	0	0	0	0	0	0	0	0.0294118	0	0	0	0	0.0294118	0	0	0.0263158	0	0	0	0.0454545	0	0	0	0	0	0	0	0	0
TON	0	0	0	0	0.04	0.03125	0	0	0	0	0	0	0	0	0.0384615	0	0	0	0	0	0	0	0.0344828	0.0322581	0	0	0	0	0	0	0	0	0	0	0	0	0	0	0	0	0	0	0	0	0	0.0344828	0	0	0
TRI	0	0	0	0	0	0	0.0625	0	0	0	0	0.0384615	0	0	0	0	0	0	0	0	0	0	0	0	0	0	0	0	0	0	0	0	0	0	0	0.030303	0	0	0	0	0	0	0	0	0	0	0.0344828	0	0
TRU	0	0	0	0	0	0	0	0	0	0	0.0263158	0	0	0	0.0333333	0	0.0277778	0	0	0	0	0	0	0	0	0	0	0	0.0833333	0	0	0	0	0	0	0	0	0	0	0	0	0	0	0	0	0	0.03125	0	0
TUP	0	0.0416667	0	0	0	0	0	0	0	0	0	0	0	0	0	0	0	0	0	0	0	0	0	0	0	0	0	0	0	0	0	0	0	0	0	0	0	0	0	0	0	0	0	0	0	0	0	0	0
YOD	0	0	0	0	0	0	0	0	0	0	0	0	0	0	0	0	0.0357143	0	0	0	0	0	0	0	0	0	0	0	0	0	0	0	0	0	0	0	0	0	0	0	0	0	0	0	0	0	0	0	0
YOL	0	0	0	0	0	0	0	0	0	0	0	0	0	0	0	0	0	0	0	0	0	0	0	0	0	0	0	0	0	0	0	0	0	0	0	0	0	0	0	0	0	0	0	0	0	0	0	0	0
[truncated: 16 more columns]

## Sheet: Under 2.5m 2019
BaboonID	ARL	ATH	BAM	BIX	BOU	BOX	BRA	BRU	BUR	CAR	CLO	COR	DAN	DAV	DIC	DIL	DIN	ECH	EGO	ELA	EVI	FLE	FUN	GRO	GRU	HEA	HUN	JAC	JOS	LAR	LAT	LOB	LUK	MAN	MEL	MOU	MUR	NAT	NIC	NOR	NOS	PIX	PON	PRA	PRE	RHO	SAC	SAN	SCA
ARL	0	0	0	0	0	0	0	0.0384615	0	0.037037	0	0.0384615	0.03125	0	0	0	0.030303	0	0	0	0	0.0322581	0.0333333	0	0	0	0	0.0344828	0.047619	0.0344828	0	0	0	0	0	0	0	0	0.0357143	0	0	0.04	0	0	0	0.0333333	0	0	0.0322581
ATH	0	0	0	0	0.0454545	0	0	0	0.0384615	0	0	0.0454545	0.0714286	0.125	0	0.105263	0	0	0.0625	0	0	0	0	0.0357143	0	0	0	0	0	0.04	0	0.04	0	0.0666667	0	0	0	0.0526316	0	0	0	0	0	0.0384615	0	0	0	0	0
BAM	0	0	0	0.03125	0.0357143	0	0.0882353	0.25	0	0.0344828	0	0	0.0588235	0	0.0344828	0	0	0	0.0454545	0	0	0.121212	0.0625	0	0	0	0.0789474	0.0645161	0.0434783	0.0322581	0.0588235	0.0322581	0	0	0.0526316	0.0571429	0	0	0	0.0526316	0	0	0	0	0.047619	0	0.0322581	0.0294118	0
BIX	0	0	0.03125	0	0	0	0.03125	0.0384615	0	0	0	0	0	0	0	0.0434783	0.030303	0	0	0	0.037037	0.0322581	0	0	0	0	0.0277778	0.0344828	0	0.0344828	0	0.103448	0.0344828	0	0	0.0606061	0	0	0	0	0.0434783	0.04	0	0	0	0	0	0.03125	0
BOU	0	0.0454545	0.0357143	0	0	0	0	0.0454545	0	0	0.0967742	0	0.0714286	0	0.0434783	0	0.0689655	0	0	0	0	0	0	0.0357143	0.0357143	0	0	0	0	0.04	0	0	0	0	0.153846	0	0	0	0	0	0.157895	0.047619	0	0	0	0	0	0.0357143	0.037037
BOX	0	0	0	0	0	0	0.0285714	0	0	0	0.0526316	0	0	0.0322581	0.0333333	0	0	0	0	0	0.0333333	0	0	0	0.0285714	0	0.025641	0	0	0	0	0	0	0	0.05	0	0	0	0	0	0	0.0357143	0	0	0	0	0	0	0.0294118
BRA	0	0	0.0882353	0.03125	0	0.0285714	0	0.107143	0	0.0344828	0	0	0	0.1	0	0.04	0	0	0.0454545	0	0	0	0	0.0294118	0	0	0	0	0	0.0645161	0.0294118	0	0	0	0	0	0	0.04	0.0666667	0	0	0	0.0588235	0.0625	0	0	0	0	0
BRU	0.0384615	0	0.25	0.0384615	0.0454545	0	0.107143	0	0.0769231	0	0.0322581	0.0454545	0	0.0833333	0.0434783	0	0.0344828	0	0	0	0	0.148148	0.0769231	0.0357143	0	0	0	0	0	0	0.0714286	0.04	0.04	0	0.0769231	0.0344828	0	0	0	0	0.0526316	0.047619	0	0	0	0	0	0	0
BUR	0	0.0384615	0	0	0	0	0	0.0769231	0	0.037037	0	0	0	0	0	0	0	0	0	0	0.037037	0	0.0333333	0.03125	0	0	0	0	0	0.0344828	0.0625	0	0.0344828	0	0	0	0	0.0434783	0.0714286	0	0	0	0.03125	0.0333333	0	0.0333333	0	0	0
CAR	0.037037	0	0.0344828	0	0	0	0.0344828	0	0.037037	0	0.03125	0	0	0.04	0	0	0	0	0	0	0	0	0	0.0689655	0	0	0	0	0.0555556	0	0.0689655	0	0.0384615	0	0	0	0	0	0.04	0	0	0	0	0.0740741	0.0625	0.037037	0.0384615	0	0
CLO	0	0	0	0	0.0967742	0.0526316	0	0.0322581	0	0.03125	0	0	0	0.030303	0.03125	0	0	0	0	0	0	0	0.0571429	0	0	0.047619	0	0	0.0384615	0.0294118	0	0.0294118	0	0	0	0.0263158	0	0	0	0	0	0	0	0	0	0.0857143	0	0	0
COR	0.0384615	0.0454545	0	0	0	0	0	0.0454545	0	0	0	0	0.0714286	0.0416667	0	0.0526316	0.0344828	0	0	0	0	0	0	0.0357143	0	0	0.03125	0.04	0	0	0	0.04	0.04	0	0	0	0	0.157895	0	0	0.0526316	0.047619	0	0	0	0	0.04	0.0357143	0
DAN	0.03125	0.0714286	0.0588235	0	0.0714286	0	0	0	0	0	0	0.0714286	0	0.0666667	0.0344828	0	0.0571429	0	0.0909091	0	0	0	0	0	0	0	0.0263158	0.0645161	0	0	0.0588235	0	0	0.047619	0	0.0285714	0	0	0.0333333	0	0	0.037037	0.0294118	0	0	0	0.0322581	0.0294118	0
DAV	0	0.125	0	0	0	0.0322581	0.1	0.0833333	0	0.04	0.030303	0.0416667	0.0666667	0	0.04	0	0	0.0344828	0.0555556	0	0	0.0344828	0	0	0	0	0	0	0	0	0	0.037037	0	0	0	0.0322581	0	0	0	0	0	0	0	0	0	0.0357143	0.037037	0	0
DIC	0	0	0.0344828	0	0.0434783	0.0333333	0	0.0434783	0	0	0.03125	0	0.0344828	0.04	0	0	0	0	0	0	0.0416667	0	0	0	0	0	0.0606061	0	0	0.0384615	0.0689655	0	0	0	0	0	0	0.05	0	0	0	0	0	0	0	0	0	0.0689655	0
DIL	0	0.105263	0	0.0434783	0	0	0.04	0	0	0	0	0.0526316	0	0	0	0	0	0	0	0	0.1	0	0	0.04	0	0	0	0	0	0	0	0.0454545	0.0454545	0	0	0	0	0.0625	0	0	0.0625	0	0	0	0.0833333	0.0434783	0	0	0
DIN	0.030303	0	0	0.030303	0.0689655	0	0	0.0344828	0	0	0	0.0344828	0.0571429	0	0	0	0	0.0588235	0	0	0.0333333	0	0	0	0	0	0.025641	0.03125	0	0.09375	0.0857143	0.0625	0.03125	0	0	0	0	0	0.0322581	0	0	0.0357143	0	0.030303	0	0	0	0.0285714	0
ECH	0	0	0	0	0	0	0	0	0	0	0	0	0	0.0344828	0	0	0.0588235	0	0	0	0	0	0	0	0.0606061	0	0	0.0333333	0	0	0	0	0.0666667	0	0	0.0588235	0.04	0.0416667	0	0	0	0	0.030303	0.0322581	0	0	0	0	0
EGO	0	0.0625	0.0454545	0	0	0	0.0454545	0	0	0	0	0	0.0909091	0.0555556	0	0	0	0	0	0	0	0	0	0	0	0	0	0	0	0	0	0	0	0	0	0	0	0	0	0	0	0.0666667	0	0	0	0	0	0	0.047619
ELA	0	0	0	0	0	0	0	0	0	0	0	0	0	0	0	0	0	0	0	0	0	0	0	0	0	0	0	0	0	0	0	0	0	0	0	0	0	0	0	0	0	0	0	0	0.2	0	0	0	0
EVI	0	0	0	0.037037	0	0.0333333	0	0	0.037037	0	0	0	0	0	0.0416667	0.1	0.0333333	0	0	0	0	0.0357143	0.037037	0	0	0	0	0.0384615	0	0.0384615	0.0344828	0.0384615	0	0	0	0	0	0	0	0	0	0	0	0	0	0	0	0	0
FLE	0.0322581	0	0.121212	0.0322581	0	0	0	0.148148	0	0	0	0	0	0.0344828	0	0	0	0	0	0	0.0357143	0	0	0	0	0	0	0	0	0	0.030303	0	0	0.05	0.0555556	0	0	0.0416667	0	0	0.0416667	0	0	0	0	0.0967742	0	0	0
FUN	0.0333333	0	0.0625	0	0	0	0	0.0769231	0.0333333	0	0.0571429	0	0	0	0	0	0	0	0	0	0.037037	0	0	0.0625	0	0	0	0.0689655	0	0	0	0	0	0	0	0.030303	0	0	0	0	0.0434783	0.04	0.03125	0	0	0.0333333	0	0.03125	0
GRO	0	0.0357143	0	0	0.0357143	0	0.0294118	0.0357143	0.03125	0.0689655	0	0.0357143	0	0	0	0.04	0	0	0	0	0	0	0.0625	0	0.0882353	0	0	0.0645161	0.0434783	0.0322581	0	0	0	0	0	0	0	0	0	0	0	0.037037	0.0294118	0	0.047619	0	0.0322581	0.0294118	0
GRU	0	0	0	0	0.0357143	0.0285714	0	0	0	0	0	0	0	0	0	0	0	0.0606061	0	0	0	0	0	0.0882353	0	0	0	0	0	0	0	0.0322581	0	0	0	0.0285714	0	0	0	0	0	0	0	0	0	0.03125	0	0	0
HEA	0	0	0	0	0	0	0	0	0	0	0.047619	0	0	0	0	0	0	0	0	0	0	0	0	0	0	0	0	0	0	0	0	0	0	0	0	0	0	0	0	0	0	0	0.0555556	0	0	0	0	0	0
HUN	0	0	0.0789474	0.0277778	0	0.025641	0	0	0	0	0	0.03125	0.0263158	0	0.0606061	0	0.025641	0	0	0	0	0	0	0	0	0	0	0	0	0	0	0	0.0285714	0	0	0	0	0	0	0.0434783	0.0344828	0.0322581	0.0263158	0	0	0	0	0.0526316	0.0540541
JAC	0.0344828	0	0.0645161	0.0344828	0	0	0	0	0	0	0	0.04	0.0645161	0	0	0	0.03125	0.0333333	0	0	0.0384615	0	0.0689655	0.0645161	0	0	0	0	0	0	0	0	0	0	0	0.03125	0.0434783	0	0	0	0	0	0	0	0	0	0	0	0
JOS	0.047619	0	0.0434783	0	0	0	0	0	0	0.0555556	0.0384615	0	0	0	0	0	0	0	0	0	0	0	0	0.0434783	0	0	0	0	0	0	0	0	0	0	0	0	0	0	0	0	0	0	0	0.047619	0	0	0	0	0.0454545
LAR	0.0344828	0.04	0.0322581	0.0344828	0.04	0	0.0645161	0	0.0344828	0	0.0294118	0	0	0	0.0384615	0	0.09375	0	0	0	0.0384615	0	0	0.0322581	0	0	0	0	0	0	0.0967742	0.142857	0.0714286	0	0	0	0	0.0454545	0.037037	0.0625	0	0	0	0	0.0555556	0	0	0	0.0333333
LAT	0	0	0.0588235	0	0	0	0.0294118	0.0714286	0.0625	0.0689655	0	0	0.0588235	0	0.0689655	0	0.0857143	0	0	0	0.0344828	0.030303	0	0	0	0	0	0	0	0.0967742	0	0.0967742	0.0967742	0	0.0526316	0	0	0	0	0	0	0	0	0	0	0	0	0.0294118	0
LOB	0	0.04	0.0322581	0.103448	0	0	0	0.04	0	0	0.0294118	0.04	0	0.037037	0	0.0454545	0.0625	0	0	0	0.0384615	0	0	0	0.0322581	0	0	0	0	0.142857	0.0967742	0	0.214286	0	0	0	0	0	0	0	0	0	0	0.0689655	0	0	0.0357143	0	0
LUK	0	0	0	0.0344828	0	0	0	0.04	0.0344828	0.0384615	0	0.04	0	0	0	0.0454545	0.03125	0.0666667	0	0	0	0	0	0	0	0	0.0285714	0	0	0.0714286	0.0967742	0.214286	0	0	0	0	0	0	0.037037	0	0.0454545	0.0416667	0	0	0.0555556	0	0	0	0
MAN	0	0.0666667	0	0	0	0	0	0	0	0	0	0	0.047619	0	0	0	0	0	0	0	0	0.05	0	0	0	0	0	0	0	0	0	0	0	0	0	0	0	0.0833333	0	0	0	0	0	0	0	0	0	0	0
MEL	0	0	0.0526316	0	0.153846	0.05	0	0.0769231	0	0	0	0	0	0	0	0	0	0	0	0	0	0.0555556	0	0	0	0	0	0	0	0	0.0526316	0	0	0	0	0	0	0	0	0	0	0	0	0	0.166667	0	0.0625	0	0
MOU	0	0	0.0571429	0.0606061	0	0	0	0.0344828	0	0	0.0263158	0	0.0285714	0.0322581	0	0	0	0.0588235	0	0	0	0	0.030303	0	0.0285714	0	0	0.03125	0	0	0	0	0	0	0	0	0	0.0384615	0	0.05	0.0384615	0	0.0571429	0	0	0.030303	0	0.0857143	0.0294118
MUR	0	0	0	0	0	0	0	0	0	0	0	0	0	0	0	0	0	0.04	0	0	0	0	0	0	0	0	0	0.0434783	0	0	0	0	0	0	0	0	0	0	0	0	0	0	0	0	0	0	0	0	0
NAT	0	0.0526316	0	0	0	0	0.04	0	0.0434783	0	0	0.157895	0	0	0.05	0.0625	0	0.0416667	0	0	0	0.0416667	0	0	0	0	0	0	0	0.0454545	0	0	0	0.0833333	0	0.0384615	0	0	0	0.1	0	0.0555556	0	0.0434783	0	0	0	0.04	0.0416667
NIC	0.0357143	0	0	0	0	0	0.0666667	0	0.0714286	0.04	0	0	0.0333333	0	0	0	0.0322581	0	0	0	0	0	0	0	0	0	0	0	0	0.037037	0	0	0.037037	0	0	0	0	0	0	0.0666667	0	0	0	0	0	0	0	0	0
NOR	0	0	0.0526316	0	0	0	0	0	0	0	0	0	0	0	0	0	0	0	0	0	0	0	0	0	0	0	0.0434783	0	0	0.0625	0	0	0	0	0	0.05	0	0.1	0.0666667	0	0	0	0	0	0.166667	0	0	0.0526316	0
NOS	0	0	0	0.0434783	0.157895	0	0	0.0526316	0	0	0	0.0526316	0	0	0	0.0625	0	0	0	0	0	0.0416667	0.0434783	0	0	0	0.0344828	0	0	0	0	0	0.0454545	0	0	0.0384615	0	0	0	0	0	0.111111	0.04	0	0	0	0	0	0.25
PIX	0.04	0	0	0.04	0.047619	0.0357143	0	0.047619	0	0	0	0.047619	0.037037	0	0	0	0.0357143	0	0.0666667	0	0	0	0.04	0.037037	0	0	0.0322581	0	0	0	0	0	0.0416667	0	0	0	0	0.0555556	0	0	0.111111	0	0	0	0	0.04	0	0	0
PON	0	0	0	0	0	0	0.0588235	0	0.03125	0	0	0	0.0294118	0	0	0	0	0.030303	0	0	0	0	0.03125	0.0294118	0	0.0555556	0.0263158	0	0	0	0	0	0	0	0	0.0571429	0	0	0	0	0.04	0	0	0	0	0	0	0	0
PRA	0	0.0384615	0	0	0	0	0.0625	0	0.0333333	0.0740741	0	0	0	0	0	0	0.030303	0.0322581	0	0	0	0	0	0	0	0	0	0	0.047619	0	0	0.0689655	0	0	0	0	0	0.0434783	0	0	0	0	0	0	0	0	0	0	0
PRE	0	0	0.047619	0	0	0	0	0	0	0.0625	0	0	0	0	0	0.0833333	0	0	0	0.2	0	0	0	0.047619	0	0	0	0	0	0.0555556	0	0	0.0555556	0	0.166667	0	0	0	0	0.166667	0	0	0	0	0	0	0	0	0
RHO	0.0333333	0	0	0	0	0	0	0	0.0333333	0.037037	0.0857143	0	0	0.0357143	0	0.0434783	0	0	0	0	0	0.0967742	0.0333333	0	0.03125	0	0	0	0	0	0	0	0	0	0	0.030303	0	0	0	0	0	0.04	0	0	0	0	0	0	0
SAC	0	0	0.0322581	0	0	0	0	0	0	0.0384615	0	0.04	0.0322581	0.037037	0	0	0	0	0	0	0	0	0	0.0322581	0	0	0	0	0	0	0	0.0357143	0	0	0.0625	0	0	0	0	0	0	0	0	0	0	0	0	0	0
SAN	0	0	0.0294118	0.03125	0.0357143	0	0	0	0	0	0	0.0357143	0.0294118	0	0.0689655	0	0.0285714	0	0	0	0	0	0.03125	0.0294118	0	0	0.0526316	0	0	0	0.0294118	0	0	0	0	0.0857143	0	0.04	0	0.0526316	0	0	0	0	0	0	0	0	0.030303
SCA	0.0322581	0	0	0	0.037037	0.0294118	0	0	0	0	0	0	0	0	0	0	0	0	0.047619	0	0	0	0	0	0	0	0.0540541	0	0.0454545	0.0333333	0	0	0	0	0	0.0294118	0	0.0416667	0	0	0.25	0	0	0	0	0	0	0.030303	0
SCO	0	0	0.0625	0.0333333	0	0	0.03125	0	0	0	0.0571429	0.0769231	0	0	0.0740741	0.0434783	0.030303	0.0322581	0	0	0	0	0.0333333	0	0	0	0	0.0344828	0	0.0344828	0	0	0	0	0	0.030303	0.0416667	0	0	0.0588235	0	0	0	0	0	0	0.0344828	0.0625	0
SEX	0	0	0.0454545	0	0	0	0.0454545	0	0	0	0	0	0	0	0	0	0	0	0	0	0	0	0	0	0.0454545	0	0	0	0	0.0526316	0	0.263158	0	0	0	0	0	0	0	0	0	0	0	0	0	0	0	0	0
SIL	0.206897	0	0	0	0	0	0	0.04	0.0344828	0.0769231	0.0294118	0	0	0	0	0	0.03125	0	0	0	0	0.133333	0	0	0	0	0	0	0	0	0.0645161	0	0.0357143	0.0555556	0	0	0	0	0.037037	0	0.0454545	0.0833333	0	0	0.0555556	0.0689655	0	0	0
SLI	0	0	0	0.0384615	0	0	0	0	0.0384615	0	0	0	0	0	0	0.0526316	0.0689655	0	0.0625	0	0.0869565	0	0	0.0357143	0	0	0	0	0	0	0	0	0	0	0	0	0	0	0	0	0	0	0	0	0	0.0384615	0	0	0
STE	0	0.0333333	0	0	0	0.0810811	0.0277778	0	0	0	0	0.0333333	0.0555556	0.03125	0.0322581	0	0.0540541	0	0	0	0	0	0.0882353	0.0277778	0.0277778	0	0.025	0.030303	0	0.030303	0	0	0.030303	0	0	0.027027	0	0	0.03125	0	0	0.0689655	0.0277778	0	0.0434783	0	0	0.0555556	0
STI	0	0	0.0263158	0	0.03125	0	0	0.0625	0	0	0.0487805	0	0	0.0294118	0	0	0	0.027027	0	0	0	0	0.0833333	0.0263158	0.0263158	0	0.0238095	0	0	0	0.0789474	0	0	0	0	0.025641	0	0	0.0294118	0	0	0	0.0789474	0	0	0	0.0285714	0.0263158	0
STR	0	0.0416667	0.0333333	0	0.0416667	0	0.1	0.0416667	0	0	0	0.0416667	0	0.0384615	0	0	0.0967742	0	0	0	0	0	0	0	0	0	0.0588235	0	0	0.037037	0	0	0	0	0	0.0322581	0	0.047619	0	0	0	0.0434783	0	0	0	0	0	0	0.0344828
TER	0	0	0	0	0	0	0	0	0	0	0	0	0	0	0	0	0	0	0	0	0	0	0	0	0	0	0.0454545	0	0	0	0	0	0	0	0	0	0	0	0	0	0	0	0	0	0	0	0	0	0
THI	0	0	0	0	0	0	0	0.0909091	0	0	0	0.0454545	0.0714286	0.0833333	0	0	0	0	0	0	0	0	0	0	0	0	0.03125	0	0	0	0	0	0	0	0	0	0	0.0526316	0	0	0.105263	0	0.0357143	0	0	0	0	0	0
TIL	0	0	0.027027	0	0.0322581	0.0263158	0	0	0	0	0.025	0	0	0.030303	0	0	0.0263158	0	0	0	0	0	0.0285714	0	0.027027	0	0.0243902	0.0294118	0	0	0	0	0.0588235	0	0	0.0263158	0	0.0714286	0	0.0454545	0	0.0333333	0.027027	0	0	0	0	0	0
TON	0	0	0	0	0.08	0.03125	0.0322581	0	0	0	0.0588235	0	0	0	0.0384615	0	0	0.1	0	0	0	0	0.0689655	0.0645161	0	0	0.0285714	0	0	0	0	0	0	0	0	0	0	0	0	0	0	0	0.0322581	0.0344828	0	0.0344828	0	0	0
TRI	0	0.0384615	0.03125	0	0	0.030303	0.0625	0	0	0.037037	0	0.0384615	0.03125	0.0714286	0	0	0	0	0	0	0	0	0	0.03125	0.03125	0	0	0	0	0	0	0	0	0	0	0.030303	0	0	0	0	0	0	0	0.0333333	0	0	0.0344828	0	0
TRU	0	0	0.0285714	0	0	0	0	0	0	0.0333333	0.0263158	0	0	0	0.0333333	0	0.0277778	0	0	0	0.0333333	0	0.030303	0.0285714	0	0	0	0	0.0833333	0	0	0.03125	0.0625	0	0	0	0	0	0	0	0	0	0	0	0	0	0.03125	0	0
TUP	0	0.0416667	0	0	0.0416667	0	0	0	0	0	0	0	0	0	0.04	0	0.0322581	0	0	0	0	0	0.0714286	0.0333333	0	0	0	0	0.0526316	0	0	0	0	0	0	0	0	0	0.0384615	0	0	0	0	0	0	0	0	0	0
YOD	0	0	0	0	0	0	0	0.047619	0	0	0	0	0	0	0.0454545	0	0.0357143	0	0	0	0	0	0.04	0	0	0	0	0	0	0	0	0	0	0	0	0	0	0	0	0	0	0	0.037037	0	0	0	0	0	0
YOL	0	0	0	0	0	0	0	0	0	0	0	0	0	0	0	0	0	0	0	0	0	0	0	0	0	0	0	0	0	0	0	0	0	0	0	0	0	0	0	0.333333	0	0	0	0	0	0	0	0	0
[truncated: 16 more columns]

## Sheet: Under 5m 2019
BaboonID	ARL	ATH	BAM	BIX	BOU	BOX	BRA	BRU	BUR	CAR	CLO	COR	DAN	DAV	DIC	DIL	DIN	ECH	EGO	ELA	EVI	FLE	FUN	GRO	GRU	HEA	HUN	JAC	JOS	LAR	LAT	LOB	LUK	MAN	MEL	MOU	MUR	NAT	NIC	NOR	NOS	PIX	PON	PRA	PRE	RHO	SAC	SAN	SCA
ARL	0	0	0	0.0666667	0.0769231	0	0	0.0769231	0.0333333	0.037037	0.0571429	0.115385	0.03125	0	0.037037	0	0.030303	0	0	0	0.037037	0.0322581	0.0333333	0	0.03125	0	0	0.0689655	0.047619	0.0344828	0	0	0.0344828	0	0	0.0606061	0	0	0.0714286	0	0	0.12	0.0625	0	0	0.0666667	0.0344828	0.0625	0.0967742
ATH	0	0	0.0357143	0.0769231	0.0909091	0	0.0714286	0.0454545	0.0384615	0.0434783	0.0645161	0.0909091	0.142857	0.208333	0	0.105263	0.0344828	0	0.125	0	0	0	0	0.0357143	0.0357143	0	0.03125	0.04	0	0.04	0	0.08	0	0.133333	0	0.0344828	0	0.105263	0.0416667	0.0769231	0	0	0	0.0769231	0.0666667	0.0384615	0	0	0.037037
BAM	0	0.0357143	0	0.03125	0.107143	0.0285714	0.117647	0.285714	0	0.0344828	0.0540541	0	0.117647	0.0333333	0.0689655	0	0	0	0.0909091	0	0	0.121212	0.15625	0	0	0	0.131579	0.0645161	0.0434783	0.129032	0.0882353	0.0645161	0	0	0.0526316	0.114286	0	0	0.0333333	0.105263	0.04	0	0	0	0.0952381	0	0.0645161	0.0588235	0.030303
BIX	0.0666667	0.0769231	0.03125	0	0	0	0.0625	0.0384615	0	0	0	0	0.03125	0	0	0.0434783	0.0606061	0.0322581	0.05	0	0.037037	0.0645161	0.0333333	0	0	0	0.0555556	0.0344828	0	0.0689655	0	0.103448	0.0344828	0	0.0588235	0.0606061	0	0	0	0	0.0434783	0.04	0.03125	0.0333333	0.0526316	0	0.0689655	0.125	0
BOU	0.0769231	0.0909091	0.107143	0	0	0.0344828	0.0357143	0.136364	0	0	0.129032	0	0.0714286	0.0416667	0.0869565	0.0526316	0.0689655	0	0	0	0.0434783	0.037037	0	0.0714286	0.0357143	0	0.0625	0	0	0.04	0	0	0.04	0	0.153846	0.0344828	0	0	0	0	0.210526	0.047619	0	0.0384615	0	0	0	0.0714286	0.0740741
BOX	0	0	0.0285714	0	0.0344828	0	0.0285714	0	0	0	0.0789474	0.0344828	0.0285714	0.0322581	0.0333333	0.0384615	0	0	0	0	0.0333333	0	0	0.0285714	0.0285714	0	0.025641	0	0	0	0	0	0	0	0.05	0	0.037037	0	0	0	0	0.0357143	0	0	0	0.030303	0.0625	0.0285714	0.0294118
BRA	0	0.0714286	0.117647	0.0625	0.0357143	0.0285714	0	0.107143	0.03125	0.0344828	0	0	0.0588235	0.133333	0	0.04	0	0	0.0909091	0	0	0.030303	0.03125	0.0588235	0	0	0	0	0.0434783	0.0967742	0.0294118	0	0	0.047619	0	0.0285714	0	0.04	0.0666667	0	0	0.0740741	0.0882353	0.0625	0	0	0.0322581	0	0.030303
BRU	0.0769231	0.0454545	0.285714	0.0384615	0.136364	0	0.107143	0	0.0769231	0	0.0645161	0.0454545	0.0357143	0.0833333	0.0434783	0	0.0344828	0	0	0	0	0.185185	0.192308	0.0714286	0	0	0	0.04	0	0.08	0.0714286	0.08	0.08	0.0666667	0.0769231	0.0344828	0	0	0.0416667	0	0.0526316	0.047619	0.0357143	0.0384615	0.0666667	0.0384615	0	0	0
BUR	0.0333333	0.0384615	0	0	0	0	0.03125	0.0769231	0	0.037037	0	0.0769231	0.03125	0.0714286	0.0740741	0.0434783	0	0	0	0	0.037037	0.0322581	0.0666667	0.03125	0.03125	0	0	0.0689655	0.047619	0.0344828	0.09375	0.0689655	0.0689655	0.0526316	0	0	0	0.0434783	0.214286	0.0588235	0.0434783	0.04	0.03125	0.0333333	0	0.0333333	0.0344828	0.03125	0.0322581
CAR	0.037037	0.0434783	0.0344828	0	0	0	0.0344828	0	0.037037	0	0.0625	0.0434783	0.0344828	0.04	0	0	0.0333333	0	0	0	0	0.0357143	0.037037	0.103448	0.0344828	0	0.030303	0.0384615	0.0555556	0.0384615	0.0689655	0.0384615	0.0384615	0	0	0.0666667	0.047619	0	0.04	0	0.05	0.0454545	0	0.148148	0.0625	0.037037	0.0384615	0	0
CLO	0.0571429	0.0645161	0.0540541	0	0.129032	0.0789474	0	0.0645161	0	0.0625	0	0.0322581	0	0.030303	0.03125	0.0357143	0	0	0.04	0	0.03125	0	0.114286	0	0	0.0952381	0.0487805	0	0.0384615	0.0588235	0.027027	0.0294118	0	0.0416667	0	0.0789474	0	0	0	0	0	0.0666667	0	0	0.0416667	0.0857143	0.0294118	0	0
COR	0.115385	0.0909091	0	0	0	0.0344828	0	0.0454545	0.0769231	0.0434783	0.0322581	0	0.142857	0.0833333	0.0434783	0.0526316	0.0689655	0.037037	0	0	0	0	0.0384615	0.0357143	0	0	0.0625	0.04	0.0588235	0	0	0.04	0.04	0.133333	0	0.0689655	0	0.210526	0	0.0769231	0.0526316	0.0952381	0.0357143	0.0384615	0	0	0.08	0.0357143	0
DAN	0.03125	0.142857	0.117647	0.03125	0.0714286	0.0285714	0.0588235	0.0357143	0.03125	0.0344828	0	0.142857	0	0.0666667	0.0689655	0.12	0.0857143	0.030303	0.0909091	0	0	0.030303	0.03125	0	0	0	0.0263158	0.0967742	0	0	0.0588235	0.0645161	0.0322581	0.047619	0	0.0571429	0	0.08	0.1	0	0	0.037037	0.0294118	0.03125	0.047619	0	0.0645161	0.0294118	0.030303
DAV	0	0.208333	0.0333333	0	0.0416667	0.0322581	0.133333	0.0833333	0.0714286	0.04	0.030303	0.0833333	0.0666667	0	0.04	0	0	0.0344828	0.0555556	0	0	0.0344828	0.0357143	0	0	0	0	0.037037	0	0	0	0.0740741	0	0	0.0666667	0.0322581	0	0	0	0.0666667	0	0.0434783	0	0	0	0.0357143	0.037037	0	0.0344828
DIC	0.037037	0	0.0689655	0	0.0869565	0.0333333	0	0.0434783	0.0740741	0	0.03125	0.0434783	0.0689655	0.04	0	0	0	0	0	0.0769231	0.0416667	0	0	0.0344828	0	0	0.0909091	0	0	0.0384615	0.103448	0	0	0	0	0	0	0.1	0	0	0.05	0	0.0344828	0	0.0625	0.037037	0	0.0689655	0
DIL	0	0.105263	0	0.0434783	0.0526316	0.0384615	0.04	0	0.0434783	0	0.0357143	0.0526316	0.12	0	0	0	0	0.0416667	0	0	0.15	0.125	0	0.04	0.04	0	0	0	0	0	0	0.0454545	0.0454545	0.166667	0	0	0	0.0625	0	0	0.0625	0	0	0.0434783	0.0833333	0.0869565	0	0	0
DIN	0.030303	0.0344828	0	0.0606061	0.0689655	0	0	0.0344828	0	0.0333333	0	0.0689655	0.0857143	0	0	0	0	0.0588235	0	0	0.0333333	0	0.0606061	0	0	0	0.0512821	0.03125	0	0.125	0.0857143	0.0625	0.0625	0	0	0	0	0	0.0322581	0	0	0.0357143	0.0571429	0.0909091	0	0	0	0.0285714	0
ECH	0	0	0	0.0322581	0	0	0	0	0	0	0	0.037037	0.030303	0.0344828	0	0.0416667	0.0588235	0	0.047619	0	0	0	0.0322581	0	0.0606061	0	0.027027	0.0333333	0.0454545	0.0333333	0	0	0.0666667	0	0	0.0882353	0.08	0.0416667	0	0	0	0.0384615	0.030303	0.0645161	0	0	0	0.030303	0
EGO	0	0.125	0.0909091	0.05	0	0	0.0909091	0	0	0	0.04	0	0.0909091	0.0555556	0	0	0	0.047619	0	0	0	0.0952381	0	0.0454545	0	0	0	0	0	0.0526316	0.0454545	0.105263	0.0526316	0	0	0.0434783	0	0	0.111111	0	0	0.0666667	0	0	0	0	0	0.0454545	0.047619
ELA	0	0	0	0	0	0	0	0	0	0	0	0	0	0	0.0769231	0	0	0	0	0	0	0	0	0.0555556	0	0	0	0	0	0	0	0	0.0666667	0	0	0	0	0	0	0	0	0	0	0	0.2	0	0	0	0
EVI	0.037037	0	0	0.037037	0.0434783	0.0333333	0	0	0.037037	0	0.03125	0	0	0	0.0416667	0.15	0.0333333	0	0	0	0	0.0357143	0.0740741	0.0344828	0.0689655	0	0	0.0384615	0	0.0384615	0.0344828	0.115385	0	0.0625	0	0	0	0.05	0	0	0	0	0.0344828	0	0	0.0740741	0	0	0
FLE	0.0322581	0	0.121212	0.0645161	0.037037	0	0.030303	0.185185	0.0322581	0.0357143	0	0	0.030303	0.0344828	0	0.125	0	0	0.0952381	0	0.0357143	0	0.0322581	0	0	0	0.027027	0	0	0	0.030303	0.1	0.0333333	0.05	0.166667	0.0882353	0	0.0833333	0.0344828	0	0.0416667	0	0	0.0645161	0	0.0967742	0	0	0
FUN	0.0333333	0	0.15625	0.0333333	0	0	0.03125	0.192308	0.0666667	0.037037	0.114286	0.0384615	0.03125	0.0357143	0	0	0.0606061	0.0322581	0	0	0.0740741	0.0322581	0	0.0625	0	0	0	0.0689655	0	0	0.03125	0.0344828	0	0.0526316	0	0.030303	0	0.0434783	0	0	0.0434783	0.04	0.09375	0.0333333	0	0.0666667	0	0.03125	0.0322581
GRO	0	0.0357143	0	0	0.0714286	0.0285714	0.0588235	0.0714286	0.03125	0.103448	0	0.0357143	0	0	0.0344828	0.04	0	0	0.0454545	0.0555556	0.0344828	0	0.0625	0	0.0882353	0	0.0526316	0.0645161	0.0434783	0.0645161	0.0294118	0	0.0322581	0	0	0	0	0	0	0	0.04	0.0740741	0.0588235	0	0.047619	0	0.0967742	0.0882353	0
GRU	0.03125	0.0357143	0	0	0.0357143	0.0285714	0	0	0.03125	0.0344828	0	0	0	0	0	0.04	0	0.0606061	0	0	0.0689655	0	0	0.0882353	0	0	0	0	0	0	0	0.0322581	0.0322581	0	0	0.0285714	0.0384615	0	0.0333333	0	0	0.0740741	0	0	0	0.0625	0	0	0
HEA	0	0	0	0	0	0	0	0	0	0	0.0952381	0	0	0	0	0	0	0	0	0	0	0	0	0	0	0	0	0	0	0	0	0	0	0	0	0	0	0	0	0	0	0	0.0555556	0	0	0.0625	0	0	0.0588235
HUN	0	0.03125	0.131579	0.0555556	0.0625	0.025641	0	0	0	0.030303	0.0487805	0.0625	0.0263158	0	0.0909091	0	0.0512821	0.027027	0	0	0	0.027027	0	0.0526316	0	0	0	0.0285714	0	0.0285714	0.0263158	0.0285714	0.0285714	0	0	0.025641	0	0	0.0294118	0.0869565	0.0689655	0.0322581	0.0526316	0	0.04	0	0	0.105263	0.0540541
JAC	0.0689655	0.04	0.0645161	0.0344828	0	0	0	0.04	0.0689655	0.0384615	0	0.04	0.0967742	0.037037	0	0	0.03125	0.0333333	0	0	0.0384615	0	0.0689655	0.0645161	0	0	0.0285714	0	0	0	0	0	0	0	0	0.0625	0.0434783	0.0454545	0	0	0	0	0.0322581	0	0	0	0.0357143	0	0
JOS	0.047619	0	0.0434783	0	0	0	0.0434783	0	0.047619	0.0555556	0.0384615	0.0588235	0	0	0	0	0	0.0454545	0	0	0	0	0	0.0434783	0	0	0	0	0	0.05	0	0	0	0	0	0	0	0	0.0526316	0	0	0.0625	0	0.047619	0.1	0.047619	0	0	0.0909091
LAR	0.0344828	0.04	0.129032	0.0689655	0.04	0	0.0967742	0.08	0.0344828	0.0384615	0.0588235	0	0	0	0.0384615	0	0.125	0.0333333	0.0526316	0	0.0384615	0	0	0.0645161	0	0	0.0285714	0	0.05	0	0.129032	0.178571	0.0714286	0.0555556	0	0	0	0.0454545	0.037037	0.0625	0	0.0416667	0.0322581	0	0.111111	0	0	0.0645161	0.0666667
LAT	0	0	0.0882353	0	0	0	0.0294118	0.0714286	0.09375	0.0689655	0.027027	0	0.0588235	0	0.103448	0	0.0857143	0	0.0454545	0	0.0344828	0.030303	0.03125	0.0294118	0	0	0.0263158	0	0	0.129032	0	0.129032	0.16129	0.047619	0.0526316	0.0285714	0	0	0.0333333	0	0.04	0	0.0588235	0.09375	0	0	0	0.0294118	0
LOB	0	0.08	0.0645161	0.103448	0	0	0	0.08	0.0689655	0.0384615	0.0294118	0.04	0.0645161	0.0740741	0	0.0454545	0.0625	0	0.105263	0	0.115385	0.1	0.0344828	0	0.0322581	0	0.0285714	0	0	0.178571	0.129032	0	0.214286	0	0	0	0	0	0	0.0625	0.0909091	0	0	0.0689655	0	0	0.0357143	0.0322581	0.0666667
LUK	0.0344828	0	0	0.0344828	0.04	0	0	0.08	0.0689655	0.0384615	0	0.04	0.0322581	0	0	0.0454545	0.0625	0.0666667	0.0526316	0.0666667	0	0.0333333	0	0.0322581	0.0322581	0	0.0285714	0	0	0.0714286	0.16129	0.214286	0	0.0555556	0	0	0	0	0.185185	0	0.0454545	0.0416667	0.0322581	0	0.0555556	0	0	0	0
MAN	0	0.133333	0	0	0	0	0.047619	0.0666667	0.0526316	0	0.0416667	0.133333	0.047619	0	0	0.166667	0	0	0	0	0.0625	0.05	0.0526316	0	0	0	0	0	0	0.0555556	0.047619	0	0.0555556	0	0	0	0	0.0833333	0.0588235	0	0	0	0	0	0	0.0526316	0	0	0.1
MEL	0	0	0.0526316	0.0588235	0.153846	0.05	0	0.0769231	0	0	0	0	0	0.0666667	0	0	0	0	0	0	0	0.166667	0	0	0	0	0	0	0	0	0.0526316	0	0	0	0	0	0	0	0	0	0	0	0	0	0.166667	0.0588235	0.125	0	0
MOU	0.0606061	0.0344828	0.114286	0.0606061	0.0344828	0	0.0285714	0.0344828	0	0.0666667	0.0789474	0.0689655	0.0571429	0.0322581	0	0	0	0.0882353	0.0434783	0	0	0.0882353	0.030303	0	0.0285714	0	0.025641	0.0625	0	0	0.0285714	0	0	0	0	0	0	0.0769231	0	0.05	0.0769231	0.0357143	0.0571429	0	0	0.0606061	0	0.114286	0.0294118
MUR	0	0	0	0	0	0.037037	0	0	0	0.047619	0	0	0	0	0	0	0	0.08	0	0	0	0	0	0	0.0384615	0	0	0.0434783	0	0	0	0	0	0	0	0	0	0	0	0	0	0.0526316	0	0	0	0.0416667	0	0	0
NAT	0	0.105263	0	0	0	0	0.04	0	0.0434783	0	0	0.210526	0.08	0	0.1	0.0625	0	0.0416667	0	0	0.05	0.0833333	0.0434783	0	0	0	0	0.0454545	0	0.0454545	0	0	0	0.0833333	0	0.0769231	0	0	0.047619	0.1	0	0.111111	0	0.0434783	0	0.0434783	0	0.04	0.125
NIC	0.0714286	0.0416667	0.0333333	0	0	0	0.0666667	0.0416667	0.214286	0.04	0	0	0.1	0	0	0	0.0322581	0	0.111111	0	0	0.0344828	0	0	0.0333333	0	0.0294118	0	0.0526316	0.037037	0.0333333	0	0.185185	0.0588235	0	0	0	0.047619	0	0.133333	0	0	0	0.0357143	0	0	0	0	0
NOR	0	0.0769231	0.105263	0	0	0	0	0	0.0588235	0	0	0.0769231	0	0.0666667	0	0	0	0	0	0	0	0	0	0	0	0	0.0869565	0	0	0.0625	0	0.0625	0	0	0	0.05	0	0.1	0.133333	0	0	0	0.0526316	0	0.166667	0	0	0.0526316	0
NOS	0	0	0.04	0.0434783	0.210526	0	0	0.0526316	0.0434783	0.05	0	0.0526316	0	0	0.05	0.0625	0	0	0	0	0	0.0416667	0.0434783	0.04	0	0	0.0689655	0	0	0	0.04	0.0909091	0.0454545	0	0	0.0769231	0	0	0	0	0	0.111111	0.04	0	0	0	0.0454545	0	0.25
PIX	0.12	0	0	0.04	0.047619	0.0357143	0.0740741	0.047619	0.04	0.0454545	0.0666667	0.0952381	0.037037	0.0434783	0	0	0.0357143	0.0384615	0.0666667	0	0	0	0.04	0.0740741	0.0740741	0	0.0322581	0	0.0625	0.0416667	0	0	0.0416667	0	0	0.0357143	0.0526316	0.111111	0	0	0.111111	0	0.037037	0	0	0.08	0	0	0
PON	0.0625	0	0	0.03125	0	0	0.0882353	0.0357143	0.03125	0	0	0.0357143	0.0294118	0	0.0344828	0	0.0571429	0.030303	0	0	0.0344828	0	0.09375	0.0588235	0	0.0555556	0.0526316	0.0322581	0	0.0322581	0.0588235	0	0.0322581	0	0	0.0571429	0	0	0	0.0526316	0.04	0.037037	0	0	0	0	0.0322581	0.0882353	0
PRA	0	0.0769231	0	0.0333333	0.0384615	0	0.0625	0.0384615	0.0333333	0.148148	0	0.0384615	0.03125	0	0	0.0434783	0.0909091	0.0645161	0	0	0	0.0645161	0.0333333	0	0	0	0	0	0.047619	0	0.09375	0.0689655	0	0	0	0	0	0.0434783	0.0357143	0	0	0	0	0	0.105263	0	0	0.03125	0.0322581
PRE	0	0.0666667	0.0952381	0.0526316	0	0	0	0.0666667	0	0.0625	0.0416667	0	0.047619	0	0.0625	0.0833333	0	0	0	0.2	0	0	0	0.047619	0	0	0.04	0	0.1	0.111111	0	0	0.0555556	0	0.166667	0	0	0	0	0.166667	0	0	0	0.105263	0	0	0	0	0
RHO	0.0666667	0.0384615	0	0	0	0.030303	0	0.0384615	0.0333333	0.037037	0.0857143	0	0	0.0357143	0.037037	0.0869565	0	0	0	0	0.0740741	0.0967742	0.0666667	0	0.0625	0.0625	0	0	0.047619	0	0	0	0	0.0526316	0.0588235	0.0606061	0.0416667	0.0434783	0	0	0	0.08	0	0	0	0	0.0344828	0	0
SAC	0.0344828	0	0.0645161	0.0689655	0	0.0625	0.0322581	0	0.0344828	0.0384615	0.0294118	0.08	0.0645161	0.037037	0	0	0	0	0	0	0	0	0	0.0967742	0	0	0	0.0357143	0	0	0	0.0357143	0	0	0.125	0	0	0	0	0	0.0454545	0	0.0322581	0	0	0.0344828	0	0	0.0333333
SAN	0.0625	0	0.0588235	0.125	0.0714286	0.0285714	0	0	0.03125	0	0	0.0357143	0.0294118	0	0.0689655	0	0.0285714	0.030303	0.0454545	0	0	0	0.03125	0.0882353	0	0	0.105263	0	0	0.0645161	0.0294118	0.0322581	0	0	0	0.114286	0	0.04	0	0.0526316	0	0	0.0882353	0.03125	0	0	0	0	0.030303
SCA	0.0967742	0.037037	0.030303	0	0.0740741	0.0294118	0.030303	0	0.0322581	0	0	0	0.030303	0.0344828	0	0	0	0	0.047619	0	0	0	0.0322581	0	0	0.0588235	0.0540541	0	0.0909091	0.0666667	0	0.0666667	0	0.1	0	0.0294118	0	0.125	0	0	0.25	0	0	0.0322581	0	0	0.0333333	0.030303	0
SCO	0	0.0769231	0.125	0.0333333	0.0384615	0.0606061	0.0625	0	0	0	0.0571429	0.0769231	0.03125	0	0.0740741	0.130435	0.0909091	0.0322581	0	0	0	0	0.0666667	0.03125	0	0	0.0277778	0.103448	0	0.0689655	0	0	0	0	0.0588235	0.030303	0.0416667	0	0.0714286	0.0588235	0	0	0	0.0333333	0	0.0666667	0.0689655	0.0625	0.0645161
SEX	0	0	0.0909091	0	0.0625	0.0434783	0.0454545	0.0625	0	0.0588235	0	0	0.0454545	0.0555556	0.0588235	0	0.0434783	0	0	0	0	0	0.05	0	0.0454545	0	0	0	0.0909091	0.105263	0	0.315789	0	0.111111	0	0	0	0	0	0	0.0769231	0	0	0	0	0	0	0.0909091	0.047619
SIL	0.275862	0	0.0322581	0.0344828	0.04	0	0	0.04	0.0344828	0.153846	0.0588235	0	0.0322581	0	0	0	0.03125	0.0333333	0	0	0	0.133333	0	0.0322581	0	0	0.0285714	0	0	0.0357143	0.0645161	0	0.0357143	0.111111	0	0.125	0.130435	0	0.037037	0.0625	0.0454545	0.0833333	0	0	0.0555556	0.103448	0.0357143	0	0
SLI	0	0.0454545	0	0.0384615	0	0	0	0	0.0384615	0	0	0.0454545	0.0357143	0	0	0.0526316	0.0689655	0	0.0625	0	0.0869565	0	0	0.0357143	0.0357143	0	0	0	0.0588235	0	0	0.04	0	0	0	0.0689655	0	0	0.0416667	0	0	0	0	0	0	0.0384615	0	0.0357143	0
STE	0.0588235	0.0666667	0.0277778	0	0.0333333	0.0810811	0.0277778	0	0.0882353	0	0.0769231	0.0666667	0.0555556	0.0625	0.0645161	0.037037	0.0540541	0.0285714	0.0416667	0	0.0322581	0	0.147059	0.0277778	0.0277778	0	0.025	0.0606061	0	0.0606061	0.0277778	0	0.0606061	0	0	0.027027	0	0	0.03125	0	0	0.0689655	0.0277778	0.0294118	0.0434783	0.0294118	0.030303	0.0833333	0
STI	0	0	0.0526316	0	0.03125	0	0.0263158	0.0625	0.0555556	0	0.0731707	0	0	0.0294118	0.030303	0	0.0512821	0.027027	0	0	0	0	0.111111	0.0263158	0.0789474	0	0.0238095	0	0	0.0285714	0.0789474	0.0857143	0.0285714	0	0	0.025641	0	0	0.0588235	0	0	0	0.105263	0	0	0	0.0285714	0.0789474	0
STR	0	0.125	0.0333333	0	0.0416667	0	0.133333	0.0416667	0	0.08	0	0.0833333	0	0.0384615	0	0	0.16129	0.0344828	0	0	0	0.0344828	0	0	0	0	0.0588235	0	0	0.0740741	0.0333333	0	0	0	0	0.0322581	0	0.047619	0	0	0	0.0869565	0	0.107143	0	0.0357143	0	0	0.0344828
TER	0	0	0	0	0	0	0	0	0	0	0	0	0	0	0	0	0	0	0	0	0	0	0	0	0	0	0.0454545	0	0	0	0	0	0	0	0	0	0	0	0	0	0	0	0	0	0	0	0	0	0
THI	0	0	0	0	0	0	0	0.0909091	0	0	0	0.0909091	0.107143	0.0833333	0.0434783	0	0	0.037037	0	0	0	0	0.0384615	0	0	0	0.03125	0	0	0	0	0	0	0	0	0	0	0.0526316	0	0	0.105263	0.047619	0.0357143	0	0	0.0769231	0	0	0.037037
TIL	0.0285714	0	0.0540541	0	0.0322581	0.0263158	0.0540541	0.0322581	0.0285714	0	0.025	0	0	0.0606061	0.03125	0	0.0263158	0.0555556	0	0	0	0.0277778	0.0285714	0	0.027027	0	0.0487805	0.0294118	0	0.0294118	0.027027	0	0.0588235	0	0	0.0263158	0.0344828	0.107143	0	0.0909091	0	0.0666667	0.027027	0	0	0.0571429	0.0294118	0	0
TON	0	0	0	0.0344828	0.16	0.03125	0.0645161	0	0.0344828	0	0.0882353	0	0.0322581	0	0.0384615	0	0	0.1	0	0	0.0384615	0	0.0689655	0.0645161	0	0	0.0571429	0	0	0	0.0322581	0	0	0	0	0	0.0434783	0.0454545	0.0740741	0	0.0454545	0	0.0322581	0.0344828	0	0.0344828	0	0.129032	0
TRI	0	0.153846	0.03125	0	0	0.030303	0.125	0	0	0.0740741	0.0285714	0.115385	0.03125	0.178571	0.037037	0	0.0606061	0	0	0	0	0	0.0333333	0.09375	0.03125	0	0	0	0	0	0	0.0344828	0	0	0	0.0606061	0	0	0.0357143	0	0	0	0	0.0333333	0	0	0.0344828	0	0
TRU	0	0	0.0571429	0	0	0	0.0571429	0	0	0.0333333	0.0526316	0	0.0285714	0	0.0333333	0	0.0277778	0.0294118	0	0	0.0666667	0	0.030303	0.0571429	0	0	0	0	0.125	0.0625	0.0285714	0.03125	0.0625	0	0	0.0555556	0	0	0	0	0.0384615	0	0	0	0	0.030303	0.03125	0.0571429	0
TUP	0	0.0416667	0	0	0.0416667	0	0.0333333	0	0.0357143	0	0	0.0416667	0	0	0.04	0	0.0645161	0.0344828	0.0555556	0	0.04	0.0344828	0.0714286	0.0666667	0	0	0.0294118	0	0.0526316	0.037037	0	0	0	0	0	0	0	0	0.0384615	0	0.047619	0.0434783	0	0	0	0.0357143	0.037037	0.0666667	0.0344828
YOD	0	0	0	0	0	0.0357143	0	0.047619	0	0	0	0	0	0	0.0454545	0	0.0357143	0	0	0	0	0.0384615	0.04	0	0	0	0	0	0	0	0	0	0	0	0	0	0	0	0	0	0	0	0.037037	0.04	0	0	0	0	0
YOL	0	0	0	0.0625	0	0	0	0	0	0	0	0	0	0	0	0	0	0	0	0	0	0	0	0	0	0	0	0	0	0	0	0	0	0	0	0	0	0	0	0.333333	0	0	0	0	0	0	0	0	0
[truncated: 16 more columns]

## Sheet: Over Touch 2018
BaboonID	ARL	ATH	BAM	BIX	BOU	BOX	BRA	BRU	BUR	CAR	CLO	COR	DAN	DAV	DIC	DIL	DIN	ECH	EGO	ELA	EVI	FLE	FUN	GRO	GRU	HEA	HUN	JAC	JOS	LAR	LAT	LOB	LUK	MAN	MEL	MOU	MUR	NAT	NIC	NOR	NOS	PIX	PON	PRA	PRE	RHO	SAC	SAN	SCA
ARL	0	0	0	0	0	0	0	0	0	0	0	0	0	0	0	0	0	0	0	0	0	0	0	0	0	0	0	0	0	0	0	0	0	0	0	0	0	0	0	0	0	0	0	0	0	0	0	0	0
ATH	0	0	0	0	0	0.0357143	0	0	0	0.0333333	0	0	0	0	0	0	0	0.0344828	0	0	0	0	0	0	0	0	0	0	0	0	0	0	0	0	0	0	0	0	0	0.0238095	0	0	0	0	0	0	0	0	0
BAM	0	0	0	0	0	0	0	0.133333	0	0	0	0	0	0	0	0	0	0	0	0	0	0	0	0	0	0	0	0	0	0	0	0	0	0	0	0	0	0	0	0	0	0	0	0	0	0	0	0	0
BIX	0	0	0	0	0	0	0	0	0	0.0714286	0	0	0	0	0	0.0571429	0	0	0	0	0	0.0285714	0	0	0	0	0	0	0	0	0	0	0	0	0.0789474	0.0869565	0	0	0	0	0	0	0	0	0	0	0	0	0
BOU	0	0	0	0	0	0	0	0	0	0	0	0	0	0	0	0	0	0	0	0	0	0	0	0	0.0322581	0	0	0	0	0	0	0	0	0	0	0	0	0	0	0	0	0	0	0	0	0.0526316	0	0	0
BOX	0	0.0357143	0	0	0	0	0	0	0	0	0.05	0	0	0	0	0	0	0	0	0	0	0	0	0	0	0	0	0	0	0	0	0	0	0	0	0	0.030303	0	0	0	0	0	0	0	0	0	0	0	0
BRA	0	0	0	0	0	0	0	0	0	0.0384615	0	0	0	0.0357143	0	0	0	0	0	0	0	0	0	0	0	0	0	0	0	0	0	0	0	0	0	0	0	0.0689655	0	0	0	0.047619	0	0	0	0	0	0	0
BRU	0	0	0.133333	0	0	0	0	0	0	0	0	0	0	0.0357143	0	0	0	0	0	0	0	0.030303	0	0	0	0	0	0	0	0	0	0	0	0	0	0	0	0	0	0	0	0	0	0	0.030303	0	0	0	0
BUR	0	0	0	0	0	0	0	0	0	0	0	0	0	0	0	0	0	0	0	0	0	0	0	0	0	0	0	0	0	0	0	0	0	0	0	0	0	0	0.04	0.025641	0	0	0	0	0	0	0	0	0
CAR	0	0.0333333	0	0.0714286	0	0	0.0384615	0	0	0	0	0	0	0	0	0	0	0	0	0	0	0	0	0	0	0	0	0	0	0	0	0	0	0.0238095	0.0263158	0	0	0	0	0	0	0	0	0	0	0.05	0	0	0
CLO	0	0	0	0	0	0.05	0	0	0	0	0	0	0	0	0	0	0	0	0	0	0	0	0	0	0	0	0	0.0555556	0	0	0	0	0	0	0	0	0	0	0	0	0	0	0	0	0	0	0	0	0
COR	0	0	0	0	0	0	0	0	0	0	0	0	0	0.0357143	0	0	0	0	0.0909091	0	0	0	0	0	0	0	0	0	0	0	0	0	0	0	0	0	0	0	0	0	0	0	0	0	0	0	0	0	0
DAN	0	0	0	0	0	0	0	0	0	0	0	0	0	0	0	0	0	0	0	0	0	0	0	0	0	0	0	0	0	0	0.0625	0	0	0.0540541	0	0	0	0	0.047619	0.0285714	0	0	0	0	0	0	0	0	0
DAV	0	0	0	0	0	0	0.0357143	0.0357143	0	0	0	0.0357143	0	0	0	0	0	0	0	0	0	0	0	0	0	0	0	0	0	0	0	0	0	0	0	0	0	0	0	0	0	0	0	0	0	0	0	0	0
DIC	0	0	0	0	0	0	0	0	0	0	0	0	0	0	0	0	0	0	0	0	0	0	0	0	0	0	0	0	0	0	0	0	0	0	0	0	0	0	0	0	0	0	0	0	0	0	0	0	0
DIL	0	0	0	0.0571429	0	0	0	0	0	0	0	0	0	0	0	0	0	0	0	0	0	0	0	0	0	0	0	0	0	0	0	0	0	0	0	0	0.0238095	0	0	0	0	0	0	0	0	0	0	0	0
DIN	0	0	0	0	0	0	0	0	0	0	0	0	0	0	0	0	0	0	0	0	0	0	0	0	0	0	0	0	0	0	0	0	0	0	0	0	0	0	0	0	0	0	0	0	0	0	0	0	0
ECH	0	0.0344828	0	0	0	0	0	0	0	0	0	0	0	0	0	0	0	0	0	0	0	0	0	0	0	0	0	0	0	0	0	0	0	0	0	0	0	0	0	0	0	0	0	0.0434783	0	0	0	0	0
EGO	0	0	0	0	0	0	0	0	0	0	0	0.0909091	0	0	0	0	0	0	0	0	0	0	0	0	0	0	0	0	0	0	0	0	0	0.0204082	0	0	0	0	0	0.0425532	0	0	0	0	0	0	0	0	0
ELA	0	0	0	0	0	0	0	0	0	0	0	0	0	0	0	0	0	0	0	0	0	0	0	0	0	0	0	0	0	0	0	0	0	0	0	0	0	0.0465116	0	0.0192308	0	0	0	0	0	0	0	0	0
EVI	0	0	0	0	0	0	0	0	0	0	0	0	0	0	0	0	0	0	0	0	0	0	0.0416667	0	0	0	0	0	0.03125	0	0	0	0	0	0	0	0	0	0	0	0	0	0	0	0	0	0	0	0
FLE	0	0	0	0.0285714	0	0	0	0.030303	0	0	0	0	0	0	0	0	0	0	0	0	0	0	0	0	0	0	0	0	0	0	0	0	0	0	0	0	0	0.0263158	0	0	0	0	0	0	0	0	0	0	0
FUN	0	0	0	0	0	0	0	0	0	0	0	0	0	0	0	0	0	0	0	0	0.0416667	0	0	0	0	0.0277778	0.0588235	0	0	0	0	0	0	0	0	0	0	0	0	0	0	0	0	0	0	0	0	0	0
GRO	0	0	0	0	0	0	0	0	0	0	0	0	0	0	0	0	0	0	0	0	0	0	0	0	0	0	0	0	0	0	0	0	0	0	0	0.0588235	0	0	0	0	0	0	0	0	0	0	0	0	0
GRU	0	0	0	0	0.0322581	0	0	0	0	0	0	0	0	0	0	0	0	0	0	0	0	0	0	0	0	0	0	0	0	0	0	0	0	0	0	0	0	0	0	0	0.0512821	0	0	0	0	0	0	0	0.04
HEA	0	0	0	0	0	0	0	0	0	0	0	0	0	0	0	0	0	0	0	0	0	0	0.0277778	0	0	0	0	0	0	0	0	0	0	0	0	0	0	0	0	0.02	0	0	0	0	0	0.0333333	0.025641	0	0
HUN	0	0	0	0	0	0	0	0	0	0	0	0	0	0	0	0	0	0	0	0	0	0	0.0588235	0	0	0	0	0	0	0	0	0	0	0	0	0	0.0384615	0	0	0	0	0	0	0	0	0	0	0	0.0833333
JAC	0	0	0	0	0	0	0	0	0	0	0.0555556	0	0	0	0	0	0	0	0	0	0	0	0	0	0	0	0	0	0	0	0	0	0	0	0	0	0	0	0	0	0	0	0	0	0	0	0	0.0526316	0
JOS	0	0	0	0	0	0	0	0	0	0	0	0	0	0	0	0	0	0	0	0	0.03125	0	0	0	0	0	0	0	0	0	0	0	0	0	0	0	0	0	0	0	0	0	0	0	0	0	0	0.0344828	0
LAR	0	0	0	0	0	0	0	0	0	0	0	0	0	0	0	0	0	0	0	0	0	0	0	0	0	0	0	0	0	0	0	0.133333	0	0	0	0	0	0	0	0	0	0	0	0	0	0	0	0	0
LAT	0	0	0	0	0	0	0	0	0	0	0	0	0.0625	0	0	0	0	0	0	0	0	0	0	0	0	0	0	0	0	0	0	0.0666667	0	0	0	0	0	0	0	0	0	0	0	0	0	0	0	0	0
LOB	0	0	0	0	0	0	0	0	0	0	0	0	0	0	0	0	0	0	0	0	0	0	0	0	0	0	0	0	0	0.133333	0.0666667	0	0.0588235	0	0	0	0	0	0	0	0	0	0	0	0	0	0	0	0
LUK	0	0	0	0	0	0	0	0	0	0	0	0	0	0	0	0	0	0	0	0	0	0	0	0	0	0	0	0	0	0	0	0.0588235	0	0	0	0	0	0	0	0	0	0	0	0	0	0	0	0	0
MAN	0	0	0	0	0	0	0	0	0	0.0238095	0	0	0.0540541	0	0	0	0	0	0.0204082	0	0	0	0	0	0	0	0	0	0	0	0	0	0	0	0	0	0	0.0444444	0	0.0740741	0	0	0	0	0	0	0	0	0
MEL	0	0	0	0.0789474	0	0	0	0	0	0.0263158	0	0	0	0	0	0	0	0	0	0	0	0	0	0	0	0	0	0	0	0	0	0	0	0	0	0.030303	0	0	0	0	0	0	0	0	0.0222222	0	0	0	0
MOU	0	0	0	0.0869565	0	0	0	0	0	0	0	0	0	0	0	0	0	0	0	0	0	0	0	0.0588235	0	0	0	0	0	0	0	0	0	0	0.030303	0	0	0	0	0	0	0	0	0	0	0	0	0	0
MUR	0	0	0	0	0	0.030303	0	0	0	0	0	0	0	0	0	0.0238095	0	0	0	0	0	0	0	0	0	0	0.0384615	0	0	0	0	0	0	0	0	0	0	0	0	0	0.0238095	0	0	0	0	0	0	0	0
NAT	0	0	0	0	0	0	0.0689655	0	0	0	0	0	0	0	0	0	0	0	0	0.0465116	0	0.0263158	0	0	0	0	0	0	0	0	0	0	0	0.0444444	0	0	0	0	0	0	0	0	0	0	0	0	0	0	0
NIC	0	0	0	0	0	0	0	0	0.04	0	0	0	0.047619	0	0	0	0	0	0	0	0	0	0	0	0	0	0	0	0	0	0	0	0	0	0	0	0	0	0	0.0263158	0	0	0	0	0	0	0	0	0
NOR	0	0.0238095	0	0	0	0	0	0	0.025641	0	0	0	0.0285714	0	0	0	0	0	0.0425532	0.0192308	0	0	0	0	0	0.02	0	0	0	0	0	0	0	0.0740741	0	0	0	0	0.0263158	0	0	0.0285714	0	0	0	0	0	0	0.030303
NOS	0	0	0	0	0	0	0	0	0	0	0	0	0	0	0	0	0	0	0	0	0	0	0	0	0.0512821	0	0	0	0	0	0	0	0	0	0	0	0.0238095	0	0	0	0	0	0	0	0	0	0	0	0.0357143
PIX	0	0	0	0	0	0	0.047619	0	0	0	0	0	0	0	0	0	0	0	0	0	0	0	0	0	0	0	0	0	0	0	0	0	0	0	0	0	0	0	0	0.0285714	0	0	0	0	0	0	0	0	0
PON	0	0	0	0	0	0	0	0	0	0	0	0	0	0	0	0	0	0	0	0	0	0	0	0	0	0	0	0	0	0	0	0	0	0	0	0	0	0	0	0	0	0	0	0	0	0	0	0	0
PRA	0	0	0	0	0	0	0	0	0	0	0	0	0	0	0	0	0	0.0434783	0	0	0	0	0	0	0	0	0	0	0	0	0	0	0	0	0	0	0	0	0	0	0	0	0	0	0	0	0	0	0
PRE	0	0	0	0	0	0	0	0.030303	0	0	0	0	0	0	0	0	0	0	0	0	0	0	0	0	0	0	0	0	0	0	0	0	0	0	0.0222222	0	0	0	0	0	0	0	0	0	0	0	0	0	0
RHO	0	0	0	0	0.0526316	0	0	0	0	0.05	0	0	0	0	0	0	0	0	0	0	0	0	0	0	0	0.0333333	0	0	0	0	0	0	0	0	0	0	0	0	0	0	0	0	0	0	0	0	0	0	0
SAC	0	0	0	0	0	0	0	0	0	0	0	0	0	0	0	0	0	0	0	0	0	0	0	0	0	0.025641	0	0	0	0	0	0	0	0	0	0	0	0	0	0	0	0	0	0	0	0	0	0	0
SAN	0	0	0	0	0	0	0	0	0	0	0	0	0	0	0	0	0	0	0	0	0	0	0	0	0	0	0	0.0526316	0.0344828	0	0	0	0	0	0	0	0	0	0	0	0	0	0	0	0	0	0	0	0
SCA	0	0	0	0	0	0	0	0	0	0	0	0	0	0	0	0	0	0	0	0	0	0	0	0	0.04	0	0.0833333	0	0	0	0	0	0	0	0	0	0	0	0	0.030303	0.0357143	0	0	0	0	0	0	0	0
SCO	0	0	0	0	0	0	0	0	0	0	0	0	0	0	0	0	0	0	0	0	0	0	0	0	0	0	0	0	0	0	0	0	0	0	0	0	0	0	0	0	0	0	0	0	0	0	0	0	0
SEX	0	0	0	0	0	0	0	0	0	0	0	0	0	0	0	0	0	0	0	0	0	0	0	0	0.0243902	0	0	0	0	0	0	0	0	0	0.0212766	0	0	0	0	0	0	0	0	0	0	0	0	0	0
SIL	0.147059	0	0	0	0	0	0.03125	0	0	0	0	0	0	0	0	0	0	0	0	0	0.03125	0.0243902	0	0	0	0.0681818	0	0	0	0	0	0	0	0	0.0454545	0	0	0	0	0	0	0	0	0	0	0	0	0	0
SLI	0	0	0	0	0	0	0	0	0	0	0	0	0	0	0	0	0	0	0	0	0.08	0	0	0	0	0	0	0	0	0	0	0	0	0	0	0	0	0	0	0	0	0	0	0	0	0	0	0	0
STE	0.0625	0	0	0	0	0.0714286	0	0	0	0	0	0	0	0	0	0	0	0	0	0	0	0	0	0	0	0	0	0	0	0	0	0	0	0	0	0	0	0	0	0	0	0	0	0	0	0	0	0	0
STI	0	0	0	0	0	0	0	0	0	0	0	0	0	0	0	0	0	0	0	0	0	0	0	0	0	0	0	0	0	0	0	0	0	0	0	0	0	0	0	0	0	0	0	0	0	0	0	0	0
STR	0	0	0	0	0.0357143	0	0	0	0	0	0	0	0.0416667	0	0	0	0.0740741	0	0	0.0243902	0	0	0	0	0	0	0	0	0	0	0	0	0	0	0	0	0	0	0	0	0	0	0	0	0	0	0	0	0
TER	0	0.0232558	0	0	0	0	0	0	0	0	0	0	0	0.0697674	0	0	0	0	0	0	0	0	0	0	0	0.0196078	0	0	0	0	0	0	0	0	0	0	0	0	0	0	0	0	0	0	0	0	0	0	0.0294118
THI	0	0	0	0	0	0	0	0	0	0	0	0	0	0	0	0	0	0	0	0	0	0	0	0	0	0	0	0	0	0	0	0	0	0	0	0	0	0	0	0	0	0	0	0	0	0	0	0	0
TIL	0	0	0	0	0.0416667	0	0	0	0	0	0	0	0	0	0	0	0	0	0	0	0	0	0	0	0	0	0	0	0	0	0	0	0	0	0	0	0	0	0	0	0	0.05	0	0	0	0	0	0	0
TON	0	0	0	0	0.0434783	0	0	0	0	0	0	0	0	0	0	0	0	0	0	0	0	0	0	0	0	0	0	0	0	0	0	0	0	0	0	0	0	0	0	0	0.0322581	0	0	0	0	0	0	0	0
TRI	0	0	0	0	0	0.05	0	0	0	0	0	0	0	0	0	0	0	0	0	0	0.05	0	0	0	0.0384615	0.0625	0	0	0	0	0	0	0	0	0	0	0	0	0	0.0294118	0	0	0	0	0	0	0	0	0
TRU	0	0	0	0	0	0	0	0	0	0	0	0	0	0	0	0	0	0	0	0	0	0	0	0	0	0	0	0	0	0	0	0	0	0	0	0	0	0	0	0	0.1	0	0	0	0	0	0	0	0
TUP	0	0	0	0.0344828	0	0	0	0	0	0	0	0	0	0	0	0	0	0	0	0	0	0	0.037037	0	0	0.025641	0	0	0	0	0	0	0	0.0232558	0	0	0	0	0	0	0	0	0	0	0	0	0	0	0
YOD	0	0	0	0	0	0	0	0	0	0	0	0	0	0	0	0	0	0	0	0	0	0	0	0	0	0	0	0	0	0	0	0	0	0	0	0	0	0	0	0	0	0	0	0	0	0	0	0	0
YOL	0	0	0	0	0	0.0769231	0	0	0	0	0	0	0	0	0	0	0	0	0	0	0	0	0	0	0.0222222	0	0	0	0	0	0	0	0	0	0	0	0	0	0	0	0.0208333	0	0	0	0	0	0	0	0
[truncated: 16 more columns]

[truncated: 7 more sheets: Over 1m 2018, Over 2.5m 2018, Over 5m 2018, Under Touch 2018, Under 1m 2018, Under 2.5m 2018, Under 5m 2018]
